# Supplementary material for: 1-Dichloro­acetyl-r-2,c-6-bis­(4-methoxy­phen­yl)-t-3-methyl­piperidin-4-one
Source: Acta Crystallogr Sect E Struct Rep Online. 2010 Jan 9;66(Pt 2):o262. doi: 10.1107/S1600536809054713 (PMC2979921; doi:10.1107/S1600536809054713)
Supplement: Supplementary file 1 [file e-66-0o262-sup1.cif]

##############################################################################
###                                                                        ###
###        Electronic paper (Acta Crystallographica Section E)             ###
###                                                                        ###
##############################################################################
#                                                                            #
# This CIF contains the data in a paper accepted for publication in Acta     #
# Crystallographica Section E. It conforms to the requirements of Notes      #
# for Authors for Section E, and has been peer reviewed under the auspices   #
# of the IUCr Commission on Journals.                                        #
#                                                                            #
# Full details of the Crystallographic Information File format               #
# are given in the paper "The Crystallographic Information File (CIF):       #
# a New Standard Archive File for Crystallography" by S. R. Hall, F. H.      #
# Allen and I. D. Brown [Acta Cryst. (1991), A47, 655-685].                  #
#                                                                            #
# The current version of the core CIF dictionary is obtainable from          #
# ftp://ftp.iucr.org/pub/cif_core.dic. The current version number is 2.4.    #
#                                                                            #
# Software is freely available for graphical display of the structure(s) in  #
# this CIF.  For information consult the CIF home page http://www.iucr.org/  #
# cif/home.html                                                              #
#                                                                            #
# This file may be used for bona fide research purposes within the           #
# scientific community so long as proper attribution is given to the journal # 
# article from which it was obtained.                                        #
#                                                                            #
##############################################################################
                                             
data_global
_audit_creation_method     SHELXL-97
_journal_date_recd_electronic     2009-12-17
_journal_date_accepted     2009-12-19
_journal_name_full     'Acta Crystallographica, Section E'
_journal_year     2010
_journal_volume     66
_journal_issue      2
_journal_page_first     o262
_journal_page_last     o262
_journal_paper_category     QO
_journal_coeditor_code     BT5145
_publ_contact_author_name     ' M.N. Ponnuswamy '
_publ_contact_author_address
;   Centre of Advanced Study in Crystallography and Biophysics
    University of Madras
    Guindy Campus
    Chennai - 600 025
    India
;
_publ_contact_author_email     'mnpsy2004@yahoo.com'
_publ_contact_author_fax     '+9144 22352494'
_publ_contact_author_phone     '+9144 22300122'
_publ_section_title
;\
1-Dichloroacetyl-<i>r</i>-2,<i>c</i>-6-bis(4-methoxyphenyl)-<i>t</i>-3-\
methylpiperidin-4-one
;
loop_
    _publ_author_name
    _publ_author_address
    'K. Ravichandran'
;
    Centre of Advanced Study in Crystallography and Biophysics
    University of Madras
    Guindy Campus
    Chennai 600 025
    India
;
    'P. Ramesh '
;
    Centre of Advanced Study in Crystallography and Biophysics
    University of Madras
    Guindy Campus
    Chennai 600 025
    India
;
    'P. Sakthivel'
;
     Department of Chemistry,
     Government Arts College (Autonomous),
     Coimbatore 641 018
     India
;
    'S. Ponnuswamy'
;
     Department of Chemistry,
     Government Arts College (Autonomous),
     Coimbatore 641 018
     India
;
    'M. N. Ponnuswamy'
;
    Centre of Advanced Study in Crystallography and Biophysics
    University of Madras
    Guindy Campus
    Chennai 600 025
    India
;
data_I
_audit_creation_method     SHELXL-97
_chemical_name_systematic
;
1-Dichloroacetyl-<i>r</i>-2,<i>c</i>-6-bis(4-methoxyphenyl)-<i>t</i>-
3-methylpiperidin-4-one
;
_chemical_name_common
;
;
_chemical_formula_moiety     'C22 H23 Cl2 N O4'
_chemical_formula_sum     'C22 H23 Cl2 N O4'
_chemical_formula_iupac     'C22 H23 Cl2 N O4'
_chemical_formula_weight     436.31
_chemical_melting_point     ?
_symmetry_cell_setting     Monoclinic
_symmetry_space_group_name_H-M     'P 21/c'
_symmetry_space_group_name_Hall     '-P 2ybc '
loop_
    _symmetry_equiv_pos_as_xyz
    'x, y, z'
    '-x, y+1/2, -z+1/2'
    '-x, -y, -z'
    'x, -y-1/2, z-1/2'
_cell_length_a     19.3021(16)
_cell_length_b     10.5886(9)
_cell_length_c     10.3241(10)
_cell_angle_alpha     90.00
_cell_angle_beta     91.445(5)
_cell_angle_gamma     90.00
_cell_volume     2109.4(3)
_cell_formula_units_Z     4
_cell_measurement_reflns_used     2564
_cell_measurement_theta_min     1.06
_cell_measurement_theta_max     28.65
_cell_measurement_temperature     293(2)
_exptl_crystal_description     Block
_exptl_crystal_colour     Colorless
_exptl_crystal_size_max     0.25
_exptl_crystal_size_mid     0.24
_exptl_crystal_size_min     0.23
_exptl_crystal_density_diffrn     1.374
_exptl_crystal_density_meas     ?
_exptl_crystal_density_method     'not measured'
_exptl_crystal_F_000     912
_exptl_absorpt_coefficient_mu     0.336
_exptl_absorpt_correction_type     'Multi-scan'
_exptl_absorpt_process_details     '(SADABS; Bruker, 2008)'
_exptl_absorpt_correction_T_min     0.919
_exptl_absorpt_correction_T_max     0.926
_exptl_special_details
;
;
_diffrn_ambient_temperature     293(2)
_diffrn_radiation_type     MoK\a
_diffrn_radiation_wavelength     0.71073
_diffrn_radiation_source     'fine-focus sealed tube'
_diffrn_radiation_monochromator     graphite
_diffrn_measurement_device_type
                              'Bruker SMART APEXII area-detector diffractometer'
_diffrn_measurement_method     '\w and \f scans'
_diffrn_detector_area_resol_mean     ?
_diffrn_reflns_number     17272
_diffrn_reflns_av_R_equivalents     0.0498
_diffrn_reflns_av_sigmaI/netI     0.0663
_diffrn_reflns_theta_min     1.06
_diffrn_reflns_theta_max     28.65
_diffrn_reflns_theta_full     25.00
_diffrn_measured_fraction_theta_max     0.950
_diffrn_measured_fraction_theta_full     0.981
_diffrn_reflns_limit_h_min     -25
_diffrn_reflns_limit_h_max     25
_diffrn_reflns_limit_k_min     -13
_diffrn_reflns_limit_k_max     14
_diffrn_reflns_limit_l_min     -13
_diffrn_reflns_limit_l_max     10
_diffrn_standards_number     0
_diffrn_standards_interval_count     ?
_diffrn_standards_interval_time     ?
_diffrn_standards_decay_%     ?
_refine_special_details
;
Refinement of <i>F</i>^2^ against ALL reflections. The weighted <i>R</i>-factor
<i>wR</i> and goodness of fit <i>S</i> are based on <i>F</i>^2^, conventional
<i>R</i>-factors <i>R</i> are based on <i>F</i>, with <i>F</i> set to zero for
negative <i>F</i>^2^. The threshold expression of <i>F</i>^2^ >
\s(<i>F</i>^2^) is used only for calculating <i>R</i>-factors(gt) <i>etc</i>.
and is not relevant to the choice of reflections for refinement.
<i>R</i>-factors based on <i>F</i>^2^ are statistically about twice as large
as those based on <i>F</i>, and <i>R</i>- factors based on ALL data will be
even larger.
;
_reflns_number_total     5140
_reflns_number_gt     2632
_reflns_threshold_expression     I>2\s(I)
_refine_ls_structure_factor_coef     Fsqd
_refine_ls_matrix_type     full
_refine_ls_R_factor_all     0.1311
_refine_ls_R_factor_gt     0.0553
_refine_ls_wR_factor_gt     0.1554
_refine_ls_wR_factor_ref     0.2099
_refine_ls_goodness_of_fit_ref     1.049
_refine_ls_restrained_S_all     1.049
_refine_ls_number_reflns     5140
_refine_ls_number_parameters     265
_refine_ls_number_restraints     0
_refine_ls_hydrogen_treatment     constr
_refine_ls_weighting_scheme     calc
_refine_ls_weighting_details
         'calc w=1/[\s^2^(Fo^2^)+(0.1035P)^2^+0.3613P] where P=(Fo^2^+2Fc^2^)/3'
_atom_sites_solution_hydrogens     geom
_atom_sites_solution_primary     direct
_atom_sites_solution_secondary     difmap
_refine_ls_shift/su_max     0.001
_refine_ls_shift/su_mean     0.000
_refine_diff_density_max     0.370
_refine_diff_density_min     -0.337
_refine_ls_extinction_method     none
_refine_ls_extinction_coef     ?
loop_
    _atom_type_symbol
    _atom_type_description
    _atom_type_scat_dispersion_real
    _atom_type_scat_dispersion_imag
    _atom_type_scat_source
    'C' 'C' 0.0033 0.0016
                         'International Tables Vol C Tables 4.2.6.8 and 6.1.1.4'
    'H' 'H' 0.0000 0.0000
                         'International Tables Vol C Tables 4.2.6.8 and 6.1.1.4'
    'N' 'N' 0.0061 0.0033
                         'International Tables Vol C Tables 4.2.6.8 and 6.1.1.4'
    'O' 'O' 0.0106 0.0060
                         'International Tables Vol C Tables 4.2.6.8 and 6.1.1.4'
    'Cl' 'Cl' 0.1484 0.1585
                         'International Tables Vol C Tables 4.2.6.8 and 6.1.1.4'
_computing_data_collection     'APEX2 (Bruker, 2008)'
_computing_cell_refinement     'SAINT (Bruker, 2008)'
_computing_data_reduction     'SAINT (Bruker, 2008)'
_computing_structure_solution     'SHELXS97 (Sheldrick, 2008)'
_computing_structure_refinement     'SHELXL97 (Sheldrick, 2008)'
_computing_molecular_graphics     'ORTEP-3 (Farrugia, 1997)'
_computing_publication_material
                            'SHELXL97 (Sheldrick, 2008) and PLATON (Spek, 2009)'
loop_
    _atom_site_type_symbol
    _atom_site_label
    _atom_site_fract_x
    _atom_site_fract_y
    _atom_site_fract_z
    _atom_site_U_iso_or_equiv
    _atom_site_adp_type
    _atom_site_calc_flag
    _atom_site_refinement_flags
    _atom_site_occupancy
    _atom_site_disorder_assembly
    _atom_site_disorder_group
    Cl Cl1 0.06236(4) 0.37763(8) 0.02208(10) 0.0600(3) Uani d . 1 . .
    Cl Cl2 0.10261(5) 0.12850(8) -0.06850(10) 0.0618(3) Uani d . 1 . .
    O O1 0.18680(12) 0.2296(2) 0.1496(2) 0.0611(7) Uani d . 1 . .
    O O2 0.37098(13) 0.6870(3) 0.4740(3) 0.0714(8) Uani d . 1 . .
    O O3 0.43242(15) 0.3729(4) -0.1711(4) 0.1125(13) Uani d . 1 . .
    O O4 0.06912(12) 0.8442(2) -0.1071(3) 0.0607(7) Uani d . 1 . .
    N N1 0.24905(12) 0.3470(2) 0.0117(2) 0.0378(6) Uani d . 1 . .
    C C2 0.31270(15) 0.3183(3) 0.0888(3) 0.0433(8) Uani d . 1 . .
    H H2 0.3025 0.2422 0.1388 0.052 Uiso calc R 1 . .
    C C3 0.36826(17) 0.2806(3) -0.0059(4) 0.0568(9) Uani d . 1 . .
    H H3A 0.4110 0.2633 0.0423 0.068 Uiso calc R 1 . .
    H H3B 0.3541 0.2032 -0.0493 0.068 Uiso calc R 1 . .
    C C4 0.38194(18) 0.3784(4) -0.1054(4) 0.0617(10) Uani d . 1 . .
    C C5 0.32820(16) 0.4799(3) -0.1204(3) 0.0481(8) Uani d . 1 . .
    H H5 0.3364 0.5402 -0.0496 0.058 Uiso calc R 1 . .
    C C6 0.25383(14) 0.4284(3) -0.1064(3) 0.0379(7) Uani d . 1 . .
    H H6 0.2431 0.3755 -0.1821 0.046 Uiso calc R 1 . .
    C C7 0.19106(15) 0.2871(3) 0.0469(3) 0.0407(7) Uani d . 1 . .
    C C8 0.12870(15) 0.2872(3) -0.0465(3) 0.0413(7) Uani d . 1 . .
    H H8 0.1416 0.3238 -0.1297 0.050 Uiso calc R 1 . .
    C C9 0.33116(14) 0.4193(3) 0.1869(3) 0.0424(7) Uani d . 1 . .
    C C10 0.28014(16) 0.4676(3) 0.2662(3) 0.0502(8) Uani d . 1 . .
    H H10 0.2348 0.4393 0.2548 0.060 Uiso calc R 1 . .
    C C11 0.29471(17) 0.5556(4) 0.3605(3) 0.0562(9) Uani d . 1 . .
    H H11 0.2595 0.5863 0.4117 0.067 Uiso calc R 1 . .
    C C12 0.36200(18) 0.5987(3) 0.3792(3) 0.0530(9) Uani d . 1 . .
    C C13 0.41367(17) 0.5519(4) 0.3030(4) 0.0584(10) Uani d . 1 . .
    H H13 0.4591 0.5795 0.3151 0.070 Uiso calc R 1 . .
    C C14 0.39748(16) 0.4635(4) 0.2082(3) 0.0543(9) Uani d . 1 . .
    H H14 0.4327 0.4328 0.1571 0.065 Uiso calc R 1 . .
    C C15 0.4393(2) 0.7283(4) 0.5030(5) 0.0878(14) Uani d . 1 . .
    H H15A 0.4678 0.6569 0.5255 0.132 Uiso calc R 1 . .
    H H15B 0.4389 0.7863 0.5744 0.132 Uiso calc R 1 . .
    H H15C 0.4577 0.7698 0.4286 0.132 Uiso calc R 1 . .
    C C16 0.3347(2) 0.5526(4) -0.2460(4) 0.0691(11) Uani d . 1 . .
    H H16A 0.3821 0.5770 -0.2566 0.104 Uiso calc R 1 . .
    H H16B 0.3061 0.6267 -0.2436 0.104 Uiso calc R 1 . .
    H H16C 0.3199 0.5001 -0.3173 0.104 Uiso calc R 1 . .
    C C17 0.20227(14) 0.5359(3) -0.1064(3) 0.0348(7) Uani d . 1 . .
    C C18 0.15426(15) 0.5514(3) -0.2067(3) 0.0399(7) Uani d . 1 . .
    H H18 0.1529 0.4928 -0.2738 0.048 Uiso calc R 1 . .
    C C19 0.10828(16) 0.6511(3) -0.2103(3) 0.0428(7) Uani d . 1 . .
    H H19 0.0759 0.6581 -0.2781 0.051 Uiso calc R 1 . .
    C C20 0.11057(16) 0.7406(3) -0.1126(3) 0.0425(7) Uani d . 1 . .
    C C21 0.15861(16) 0.7270(3) -0.0128(3) 0.0456(8) Uani d . 1 . .
    H H21 0.1608 0.7871 0.0528 0.055 Uiso calc R 1 . .
    C C22 0.20341(16) 0.6263(3) -0.0083(3) 0.0419(7) Uani d . 1 . .
    H H22 0.2348 0.6183 0.0610 0.050 Uiso calc R 1 . .
    C C23 0.0234(2) 0.8678(3) -0.2145(5) 0.0703(11) Uani d . 1 . .
    H H23A 0.0497 0.8761 -0.2917 0.105 Uiso calc R 1 . .
    H H23B -0.0018 0.9444 -0.1999 0.105 Uiso calc R 1 . .
    H H23C -0.0085 0.7987 -0.2243 0.105 Uiso calc R 1 . .
loop_
    _atom_site_aniso_label
    _atom_site_aniso_U_11
    _atom_site_aniso_U_22
    _atom_site_aniso_U_33
    _atom_site_aniso_U_12
    _atom_site_aniso_U_13
    _atom_site_aniso_U_23
    Cl1 0.0590(5) 0.0573(5) 0.0641(7) 0.0081(4) 0.0103(4) 0.0020(4)
    Cl2 0.0749(6) 0.0441(5) 0.0665(7) -0.0149(4) 0.0003(5) -0.0053(4)
    O1 0.0674(15) 0.0703(16) 0.0452(15) -0.0148(12) -0.0051(12) 0.0270(13)
    O2 0.0731(17) 0.0837(18) 0.0570(18) -0.0107(14) -0.0054(14) -0.0164(15)
    O3 0.0646(18) 0.161(3) 0.114(3) 0.0281(19) 0.0481(19) 0.042(2)
    O4 0.0657(15) 0.0398(12) 0.076(2) 0.0079(11) -0.0022(14) -0.0061(12)
    N1 0.0424(13) 0.0422(14) 0.0288(15) 0.0000(11) 0.0011(11) 0.0049(11)
    C2 0.0434(17) 0.0500(18) 0.037(2) 0.0071(14) -0.0012(14) 0.0052(15)
    C3 0.0512(19) 0.068(2) 0.051(2) 0.0129(17) 0.0018(16) -0.0085(19)
    C4 0.0458(19) 0.088(3) 0.052(2) -0.0024(18) 0.0091(17) -0.006(2)
    C5 0.0497(18) 0.058(2) 0.037(2) -0.0090(15) 0.0100(14) -0.0009(16)
    C6 0.0457(16) 0.0459(17) 0.0223(16) -0.0058(13) 0.0028(12) -0.0004(13)
    C7 0.0467(17) 0.0386(16) 0.0367(19) -0.0007(13) 0.0002(14) 0.0030(14)
    C8 0.0463(16) 0.0394(15) 0.0382(19) -0.0059(13) 0.0011(14) 0.0018(13)
    C9 0.0397(16) 0.0568(19) 0.0307(18) 0.0009(14) -0.0018(13) 0.0029(15)
    C10 0.0420(17) 0.068(2) 0.041(2) -0.0006(15) -0.0010(14) -0.0059(17)
    C11 0.0478(19) 0.077(2) 0.043(2) 0.0032(17) 0.0017(15) -0.0102(19)
    C12 0.060(2) 0.065(2) 0.033(2) -0.0035(17) -0.0043(16) -0.0014(17)
    C13 0.0459(19) 0.083(3) 0.046(2) -0.0115(18) -0.0030(16) 0.001(2)
    C14 0.0411(17) 0.083(3) 0.038(2) -0.0005(17) 0.0037(14) -0.0004(19)
    C15 0.086(3) 0.098(3) 0.078(3) -0.025(3) -0.013(3) -0.022(3)
    C16 0.079(3) 0.078(3) 0.051(3) -0.019(2) 0.019(2) 0.010(2)
    C17 0.0474(16) 0.0344(15) 0.0228(16) -0.0052(12) 0.0054(12) 0.0021(12)
    C18 0.0579(18) 0.0344(15) 0.0276(18) -0.0022(13) 0.0029(14) -0.0015(13)
    C19 0.0543(18) 0.0383(16) 0.0356(19) -0.0048(13) -0.0026(14) 0.0099(14)
    C20 0.0512(17) 0.0336(16) 0.043(2) -0.0036(13) 0.0078(15) 0.0030(14)
    C21 0.0567(18) 0.0443(17) 0.036(2) -0.0033(15) 0.0074(15) -0.0106(15)
    C22 0.0478(17) 0.0485(18) 0.0294(18) -0.0010(14) -0.0010(13) -0.0004(14)
    C23 0.068(2) 0.051(2) 0.090(3) 0.0093(18) -0.012(2) 0.014(2)
_geom_special_details
;
All e.s.d.'s (except the e.s.d. in the dihedral angle between two l.s. planes)
are estimated using the full covariance matrix. The cell e.s.d.'s are taken
into account individually in the estimation of e.s.d.'s in distances, angles
and torsion angles; correlations between e.s.d.'s in cell parameters are only
used when they are defined by crystal symmetry. An approximate (isotropic)
treatment of cell e.s.d.'s is used for estimating e.s.d.'s involving l.s.
planes.
;
loop_
    _geom_bond_atom_site_label_1
    _geom_bond_atom_site_label_2
    _geom_bond_site_symmetry_2
    _geom_bond_distance
    _geom_bond_publ_flag
    Cl1 C8 . 1.762(3) ?
    Cl2 C8 . 1.768(3) ?
    O1 C7 . 1.228(4) ?
    O2 C12 . 1.362(4) ?
    O2 C15 . 1.415(4) ?
    O3 C4 . 1.203(4) ?
    O4 C20 . 1.360(4) ?
    O4 C23 . 1.422(4) ?
    N1 C7 . 1.344(4) ?
    N1 C2 . 1.479(4) ?
    N1 C6 . 1.498(4) ?
    C2 C9 . 1.509(4) ?
    C2 C3 . 1.523(4) ?
    C2 H2 . 0.9800 ?
    C3 C4 . 1.487(5) ?
    C3 H3A . 0.9700 ?
    C3 H3B . 0.9700 ?
    C4 C5 . 1.499(5) ?
    C5 C16 . 1.516(5) ?
    C5 C6 . 1.546(4) ?
    C5 H5 . 0.9800 ?
    C6 C17 . 1.512(4) ?
    C6 H6 . 0.9800 ?
    C7 C8 . 1.523(4) ?
    C8 H8 . 0.9800 ?
    C9 C14 . 1.375(4) ?
    C9 C10 . 1.393(4) ?
    C10 C11 . 1.372(5) ?
    C10 H10 . 0.9300 ?
    C11 C12 . 1.385(4) ?
    C11 H11 . 0.9300 ?
    C12 C13 . 1.378(5) ?
    C13 C14 . 1.383(5) ?
    C13 H13 . 0.9300 ?
    C14 H14 . 0.9300 ?
    C15 H15A . 0.9600 ?
    C15 H15B . 0.9600 ?
    C15 H15C . 0.9600 ?
    C16 H16A . 0.9600 ?
    C16 H16B . 0.9600 ?
    C16 H16C . 0.9600 ?
    C17 C18 . 1.382(4) ?
    C17 C22 . 1.394(4) ?
    C18 C19 . 1.379(4) ?
    C18 H18 . 0.9300 ?
    C19 C20 . 1.384(4) ?
    C19 H19 . 0.9300 ?
    C20 C21 . 1.377(4) ?
    C21 C22 . 1.372(4) ?
    C21 H21 . 0.9300 ?
    C22 H22 . 0.9300 ?
    C23 H23A . 0.9600 ?
    C23 H23B . 0.9600 ?
    C23 H23C . 0.9600 ?
loop_
    _geom_angle_atom_site_label_1
    _geom_angle_atom_site_label_2
    _geom_angle_atom_site_label_3
    _geom_angle_site_symmetry_1
    _geom_angle_site_symmetry_3
    _geom_angle
    _geom_angle_publ_flag
    C12 O2 C15 . . 117.7(3) ?
    C20 O4 C23 . . 117.6(3) ?
    C7 N1 C2 . . 116.4(2) ?
    C7 N1 C6 . . 124.0(2) ?
    C2 N1 C6 . . 119.3(2) ?
    N1 C2 C9 . . 113.3(2) ?
    N1 C2 C3 . . 107.3(3) ?
    C9 C2 C3 . . 117.3(3) ?
    N1 C2 H2 . . 106.1 ?
    C9 C2 H2 . . 106.1 ?
    C3 C2 H2 . . 106.1 ?
    C4 C3 C2 . . 113.6(3) ?
    C4 C3 H3A . . 108.8 ?
    C2 C3 H3A . . 108.8 ?
    C4 C3 H3B . . 108.8 ?
    C2 C3 H3B . . 108.8 ?
    H3A C3 H3B . . 107.7 ?
    O3 C4 C3 . . 121.1(4) ?
    O3 C4 C5 . . 123.0(4) ?
    C3 C4 C5 . . 115.9(3) ?
    C4 C5 C16 . . 112.4(3) ?
    C4 C5 C6 . . 112.3(3) ?
    C16 C5 C6 . . 110.9(3) ?
    C4 C5 H5 . . 107.0 ?
    C16 C5 H5 . . 107.0 ?
    C6 C5 H5 . . 107.0 ?
    N1 C6 C17 . . 112.3(2) ?
    N1 C6 C5 . . 110.8(2) ?
    C17 C6 C5 . . 110.3(2) ?
    N1 C6 H6 . . 107.7 ?
    C17 C6 H6 . . 107.7 ?
    C5 C6 H6 . . 107.7 ?
    O1 C7 N1 . . 122.8(3) ?
    O1 C7 C8 . . 118.6(3) ?
    N1 C7 C8 . . 118.6(3) ?
    C7 C8 Cl1 . . 108.5(2) ?
    C7 C8 Cl2 . . 107.4(2) ?
    Cl1 C8 Cl2 . . 111.14(16) ?
    C7 C8 H8 . . 109.9 ?
    Cl1 C8 H8 . . 109.9 ?
    Cl2 C8 H8 . . 109.9 ?
    C14 C9 C10 . . 116.7(3) ?
    C14 C9 C2 . . 123.5(3) ?
    C10 C9 C2 . . 119.7(3) ?
    C11 C10 C9 . . 122.1(3) ?
    C11 C10 H10 . . 119.0 ?
    C9 C10 H10 . . 119.0 ?
    C10 C11 C12 . . 119.8(3) ?
    C10 C11 H11 . . 120.1 ?
    C12 C11 H11 . . 120.1 ?
    O2 C12 C13 . . 125.2(3) ?
    O2 C12 C11 . . 115.3(3) ?
    C13 C12 C11 . . 119.4(3) ?
    C12 C13 C14 . . 119.5(3) ?
    C12 C13 H13 . . 120.2 ?
    C14 C13 H13 . . 120.2 ?
    C9 C14 C13 . . 122.4(3) ?
    C9 C14 H14 . . 118.8 ?
    C13 C14 H14 . . 118.8 ?
    O2 C15 H15A . . 109.5 ?
    O2 C15 H15B . . 109.5 ?
    H15A C15 H15B . . 109.5 ?
    O2 C15 H15C . . 109.5 ?
    H15A C15 H15C . . 109.5 ?
    H15B C15 H15C . . 109.5 ?
    C5 C16 H16A . . 109.5 ?
    C5 C16 H16B . . 109.5 ?
    H16A C16 H16B . . 109.5 ?
    C5 C16 H16C . . 109.5 ?
    H16A C16 H16C . . 109.5 ?
    H16B C16 H16C . . 109.5 ?
    C18 C17 C22 . . 117.5(3) ?
    C18 C17 C6 . . 121.2(3) ?
    C22 C17 C6 . . 121.3(3) ?
    C19 C18 C17 . . 122.0(3) ?
    C19 C18 H18 . . 119.0 ?
    C17 C18 H18 . . 119.0 ?
    C18 C19 C20 . . 119.7(3) ?
    C18 C19 H19 . . 120.1 ?
    C20 C19 H19 . . 120.1 ?
    O4 C20 C21 . . 116.0(3) ?
    O4 C20 C19 . . 125.1(3) ?
    C21 C20 C19 . . 118.9(3) ?
    C22 C21 C20 . . 121.3(3) ?
    C22 C21 H21 . . 119.4 ?
    C20 C21 H21 . . 119.4 ?
    C21 C22 C17 . . 120.7(3) ?
    C21 C22 H22 . . 119.7 ?
    C17 C22 H22 . . 119.7 ?
    O4 C23 H23A . . 109.5 ?
    O4 C23 H23B . . 109.5 ?
    H23A C23 H23B . . 109.5 ?
    O4 C23 H23C . . 109.5 ?
    H23A C23 H23C . . 109.5 ?
    H23B C23 H23C . . 109.5 ?
loop_
    _geom_torsion_atom_site_label_1
    _geom_torsion_atom_site_label_2
    _geom_torsion_atom_site_label_3
    _geom_torsion_atom_site_label_4
    _geom_torsion_site_symmetry_1
    _geom_torsion_site_symmetry_2
    _geom_torsion_site_symmetry_3
    _geom_torsion_site_symmetry_4
    _geom_torsion
    _geom_torsion_publ_flag
    C7 N1 C2 C9 . . . . -101.3(3) ?
    C6 N1 C2 C9 . . . . 84.8(3) ?
    C7 N1 C2 C3 . . . . 127.6(3) ?
    C6 N1 C2 C3 . . . . -46.3(3) ?
    N1 C2 C3 C4 . . . . 57.2(4) ?
    C9 C2 C3 C4 . . . . -71.6(4) ?
    C2 C3 C4 O3 . . . . 166.1(4) ?
    C2 C3 C4 C5 . . . . -15.7(4) ?
    O3 C4 C5 C16 . . . . 14.5(5) ?
    C3 C4 C5 C16 . . . . -163.6(3) ?
    O3 C4 C5 C6 . . . . 140.2(4) ?
    C3 C4 C5 C6 . . . . -37.8(4) ?
    C7 N1 C6 C17 . . . . 57.7(4) ?
    C2 N1 C6 C17 . . . . -128.9(3) ?
    C7 N1 C6 C5 . . . . -178.4(3) ?
    C2 N1 C6 C5 . . . . -5.1(4) ?
    C4 C5 C6 N1 . . . . 48.3(4) ?
    C16 C5 C6 N1 . . . . 174.9(3) ?
    C4 C5 C6 C17 . . . . 173.3(3) ?
    C16 C5 C6 C17 . . . . -60.1(3) ?
    C2 N1 C7 O1 . . . . 12.7(4) ?
    C6 N1 C7 O1 . . . . -173.7(3) ?
    C2 N1 C7 C8 . . . . -165.4(3) ?
    C6 N1 C7 C8 . . . . 8.2(4) ?
    O1 C7 C8 Cl1 . . . . 69.3(3) ?
    N1 C7 C8 Cl1 . . . . -112.5(3) ?
    O1 C7 C8 Cl2 . . . . -50.9(3) ?
    N1 C7 C8 Cl2 . . . . 127.3(3) ?
    N1 C2 C9 C14 . . . . -136.5(3) ?
    C3 C2 C9 C14 . . . . -10.6(5) ?
    N1 C2 C9 C10 . . . . 46.9(4) ?
    C3 C2 C9 C10 . . . . 172.8(3) ?
    C14 C9 C10 C11 . . . . 0.5(5) ?
    C2 C9 C10 C11 . . . . 177.3(3) ?
    C9 C10 C11 C12 . . . . -0.2(6) ?
    C15 O2 C12 C13 . . . . -4.4(6) ?
    C15 O2 C12 C11 . . . . 176.0(3) ?
    C10 C11 C12 O2 . . . . 179.3(3) ?
    C10 C11 C12 C13 . . . . -0.3(6) ?
    O2 C12 C13 C14 . . . . -179.0(3) ?
    C11 C12 C13 C14 . . . . 0.6(6) ?
    C10 C9 C14 C13 . . . . -0.2(5) ?
    C2 C9 C14 C13 . . . . -176.9(3) ?
    C12 C13 C14 C9 . . . . -0.3(6) ?
    N1 C6 C17 C18 . . . . -122.7(3) ?
    C5 C6 C17 C18 . . . . 113.1(3) ?
    N1 C6 C17 C22 . . . . 60.2(3) ?
    C5 C6 C17 C22 . . . . -64.0(3) ?
    C22 C17 C18 C19 . . . . -0.8(4) ?
    C6 C17 C18 C19 . . . . -178.0(3) ?
    C17 C18 C19 C20 . . . . 1.4(4) ?
    C23 O4 C20 C21 . . . . 174.2(3) ?
    C23 O4 C20 C19 . . . . -5.0(4) ?
    C18 C19 C20 O4 . . . . 178.5(3) ?
    C18 C19 C20 C21 . . . . -0.7(4) ?
    O4 C20 C21 C22 . . . . -179.8(3) ?
    C19 C20 C21 C22 . . . . -0.6(4) ?
    C20 C21 C22 C17 . . . . 1.2(4) ?
    C18 C17 C22 C21 . . . . -0.5(4) ?
    C6 C17 C22 C21 . . . . 176.7(3) ?
loop_
    _geom_hbond_atom_site_label_D
    _geom_hbond_atom_site_label_H
    _geom_hbond_atom_site_label_A
    _geom_hbond_site_symmetry_A
    _geom_hbond_distance_DH
    _geom_hbond_distance_HA
    _geom_hbond_distance_DA
    _geom_hbond_angle_DHA
    C6 H6 O1 4_565 0.98 2.31 3.264(4) 163.9
    C8 H8 O1 4_565 0.98 2.52 3.363(4) 143.5
    C18 H18 O1 4_565 0.93 2.57 3.391(4) 146.8
