# Supplementary material for: 1-Dichloro­acetyl-r-2,c-6-bis­(4-methoxy­phen­yl)-t-3-methyl­piperidin-4-one
Source: Acta Crystallogr Sect E Struct Rep Online. 2010 Jan 9;66(Pt 2):o262. doi: 10.1107/S1600536809054713 (PMC2979921; doi:10.1107/S1600536809054713)
Supplement: Supplementary file 2 [file e-66-0o262-Isup2.hkl]

#
# h,k,l, Fc-squared, Fo-squared, sigma(Fo-squared) and status flag
#
data_I
_shelx_title ' F in P2(1)/c'
_shelx_refln_list_code          4
_shelx_F_calc_maximum      196.33
_exptl_crystal_F_000       912.00
_reflns_d_resolution_high  0.7413
 
loop_
 _symmetry_equiv_pos_as_xyz
 'x, y, z'
 '-x, y+1/2, -z+1/2'
 '-x, -y, -z'
 'x, -y-1/2, z-1/2'
 
_cell_length_a    19.3021
_cell_length_b    10.5886
_cell_length_c    10.3241
_cell_angle_alpha  90.000
_cell_angle_beta   91.445
_cell_angle_gamma  90.000
 
_shelx_F_squared_multiplier     1.000
 
loop_
 _refln_index_h
 _refln_index_k
 _refln_index_l
 _refln_F_squared_calc
 _refln_F_squared_meas
 _refln_F_squared_sigma
 _refln_observed_status
   1   0   0     3131.04        0.00      0.46 o
   2   0   0     5227.11     4996.41    138.35 o
   3   0   0     2589.55     2197.13     72.54 o
   4   0   0    29079.08    29425.69    703.30 o
   5   0   0      211.38      164.73     11.70 o
   6   0   0     3727.69     3795.65     92.08 o
   7   0   0     1850.22     1764.38     46.35 o
   8   0   0     2007.72     1772.67     47.91 o
   9   0   0       36.85       54.47      4.78 o
  10   0   0       50.05       51.28      5.12 o
  11   0   0      524.96      484.59     15.68 o
  12   0   0        6.45       -0.56      4.94 o
  13   0   0      239.98      211.74     11.08 o
  14   0   0       72.50       88.15      8.22 o
  15   0   0       38.66       22.76     12.56 o
  16   0   0      991.96      959.95     28.82 o
  17   0   0        0.06       -8.99      8.99 o
  18   0   0       45.12       57.38     12.15 o
  19   0   0      261.08      348.59     28.82 o
  20   0   0       51.97       50.16     12.65 o
  21   0   0       13.22       26.97     17.20 o
  22   0   0      258.14      325.91     33.01 o
  23   0   0      403.96      547.67     42.31 o
  24   0   0        9.21       33.01     21.85 o
   1   1   0     5522.07     5317.47     78.72 o
   2   1   0      249.32      243.05      4.28 o
   3   1   0      549.00      501.46      9.27 o
   4   1   0      704.83      599.56     11.22 o
   5   1   0      291.47      325.97      6.97 o
   6   1   0       50.25       56.52      3.28 o
   7   1   0      289.13      295.10      6.71 o
   8   1   0       53.43       64.81      4.72 o
   9   1   0      837.92      781.74     14.54 o
  10   1   0        9.35        2.78      2.60 o
  11   1   0       74.91       77.69      4.68 o
  12   1   0        2.74       -3.13      3.13 o
  13   1   0      133.83      143.06      6.32 o
  14   1   0      402.74      363.66     11.03 o
  15   1   0     1002.56      978.55     23.79 o
  16   1   0        0.09       -1.84      6.64 o
  17   1   0      247.02      260.53     13.05 o
  18   1   0        9.51        4.65      7.58 o
  19   1   0        0.09       -7.48      7.48 o
  20   1   0       52.74       52.07     10.73 o
  21   1   0        1.21        0.00     11.83 o
  22   1   0       32.16       51.56     14.30 o
  23   1   0       40.64       47.47     15.44 o
  24   1   0       42.62       38.25     15.55 o
   0   2   0     1503.11     1533.46     29.62 o
   1   2   0     4752.93     4814.98     67.12 o
   2   2   0     2217.85     2035.43     28.38 o
   3   2   0     8374.98     7893.19    115.95 o
   4   2   0     2822.18     2865.34     46.78 o
   5   2   0      330.91      309.70      6.57 o
   6   2   0       16.50       13.20      2.80 o
   7   2   0      277.75      290.87      7.42 o
   8   2   0       69.01       98.88      7.94 o
   9   2   0        7.69        7.81      3.52 o
  10   2   0        1.06       11.81      2.91 o
  11   2   0     1067.85     1060.91     18.55 o
  12   2   0      433.43      471.82     10.31 o
  13   2   0        5.81        2.35      3.70 o
  14   2   0       30.79       31.69      4.91 o
  15   2   0      493.27      508.66     13.16 o
  16   2   0      820.57      993.28     22.48 o
  17   2   0       38.20       73.64      8.00 o
  18   2   0       86.81      103.23      9.64 o
  19   2   0       19.91       22.31      9.60 o
  20   2   0        8.62       12.65      9.74 o
  21   2   0        7.80       -9.99      9.99 o
  22   2   0       14.12      -13.43     13.43 o
  23   2   0        2.70      -12.95     12.95 o
  24   2   0       27.44       10.69     22.78 o
   1   3   0       35.68       40.01      2.25 o
   2   3   0      184.01      153.24      7.68 o
   3   3   0     6383.43     6168.86     92.19 o
   4   3   0     2767.23     2659.47     38.60 o
   5   3   0     4917.32     4664.38     69.26 o
   6   3   0     2269.71     2459.49     40.84 o
   7   3   0     3574.61     3549.47     58.37 o
   8   3   0      227.85      222.44     11.30 o
   9   3   0       80.76      100.07      4.47 o
  10   3   0        0.43       -2.92      2.92 o
  11   3   0     1435.69     1435.85     25.56 o
  12   3   0       70.73       67.68      4.78 o
  13   3   0      150.98      144.82      6.30 o
  14   3   0       26.40       25.18      6.10 o
  15   3   0      370.23      373.43     12.41 o
  16   3   0        1.87       -1.04      6.32 o
  17   3   0      397.68      456.27     15.82 o
  18   3   0       49.01       86.19     10.65 o
  19   3   0      435.64      485.64     33.05 o
  20   3   0       12.42       12.65     10.17 o
  21   3   0      173.16      254.58     16.89 o
  22   3   0       19.12        7.29     13.95 o
  23   3   0        0.59      -21.39     21.39 o
  24   3   0        2.59      -21.39     21.39 o
   0   4   0     5545.99     5459.43    103.49 o
   1   4   0     6411.24     6161.49     82.38 o
   2   4   0     5818.95     5545.05     76.72 o
   3   4   0     1998.24     1939.11     29.01 o
   4   4   0       25.88       35.08      3.16 o
   5   4   0     2444.00     2412.62     35.66 o
   6   4   0     9111.16     9229.78    131.53 o
   7   4   0     3771.47     3869.02     58.79 o
   8   4   0        4.78        7.70      3.31 o
   9   4   0       32.53       29.09      3.63 o
  10   4   0       76.87       71.24      4.67 o
  11   4   0        4.84       -0.52      3.67 o
  12   4   0       27.43       30.92      4.54 o
  13   4   0       67.78       58.17      5.67 o
  14   4   0        2.74       -7.16      7.16 o
  15   4   0       12.36       -5.94      6.65 o
  16   4   0      184.37      172.02     10.24 o
  17   4   0       10.10       12.28      7.94 o
  18   4   0       36.04       39.09     10.09 o
  19   4   0      124.88      173.29     13.67 o
  20   4   0       20.86       47.62     11.77 o
  21   4   0        3.66       -5.83     12.58 o
  22   4   0      106.56      110.19     26.04 o
  23   4   0       14.51      -21.39     21.39 o
  24   4   0       21.06      -11.16     23.25 o
   1   5   0      618.23      578.75      9.40 o
   2   5   0      456.61      425.47      7.81 o
   3   5   0     1343.69     1238.26     18.62 o
   4   5   0        6.76        0.87      2.43 o
   5   5   0       93.76       93.06      4.05 o
   6   5   0     1264.11     1184.77     18.84 o
   7   5   0      202.82      218.61      6.00 o
   8   5   0       13.32        3.15      3.09 o
   9   5   0      118.39      124.11      5.37 o
  10   5   0      155.17      157.62      6.31 o
  11   5   0      279.37      264.84      8.31 o
  12   5   0       52.78       49.55      5.24 o
  13   5   0        0.91       -4.84      4.84 o
  14   5   0       90.07       79.89      7.73 o
  15   5   0        0.66       -6.70      6.70 o
  16   5   0      288.24      264.32     15.72 o
  17   5   0       44.60       41.15      9.74 o
  18   5   0      129.83      180.95     15.03 o
  19   5   0       20.52       20.75     10.36 o
  20   5   0       57.55       57.46     11.76 o
  21   5   0      134.06      166.44     27.43 o
  22   5   0       34.35       34.87     22.78 o
  23   5   0        1.99      -21.85     21.85 o
  24   5   0        6.38      -18.60     23.25 o
   0   6   0       67.87       50.31      4.38 o
   1   6   0      226.92      214.96      5.34 o
   2   6   0      156.39      176.46      5.10 o
   3   6   0      341.56      344.78      7.16 o
   4   6   0      110.92      109.73      4.73 o
   5   6   0      221.18      238.29      6.70 o
   6   6   0      399.42      403.04      9.42 o
   7   6   0      205.06      199.31      6.78 o
   8   6   0        0.52       -2.69      3.41 o
   9   6   0        0.95       -2.32      3.65 o
  10   6   0       81.99       80.31      5.89 o
  11   6   0       20.12       13.86      5.03 o
  12   6   0        0.27       -2.83      5.20 o
  13   6   0       96.24       99.16      8.29 o
  14   6   0        2.04       -5.58      6.97 o
  15   6   0        0.19       -7.03      7.03 o
  16   6   0        0.47       -7.37      7.37 o
  17   6   0       16.61       13.31     10.12 o
  18   6   0        2.78       -9.37      9.37 o
  19   6   0        3.55      -10.03     10.03 o
  20   6   0        0.01      -13.14     13.14 o
  21   6   0        0.80      -20.46     20.46 o
  22   6   0        1.84      -19.99     19.99 o
  23   6   0        0.56      -22.32     22.32 o
   1   7   0      268.15      256.44      6.70 o
   2   7   0      839.74      825.34     14.43 o
   3   7   0     1526.79     1349.90     21.64 o
   4   7   0      130.68      136.06      5.56 o
   5   7   0       34.59       26.63      3.89 o
   6   7   0      250.32      224.90      7.03 o
   7   7   0        0.29       -3.76      3.76 o
   8   7   0      145.87      157.36      6.95 o
   9   7   0      192.62      192.23      9.01 o
  10   7   0      269.42      272.50     12.36 o
  11   7   0       60.33       65.24      8.26 o
  12   7   0        5.65       -2.98      6.70 o
  13   7   0      111.32       73.87      9.13 o
  14   7   0       25.66       27.15      8.11 o
  15   7   0        4.51        0.38      7.71 o
  16   7   0       10.57       -0.97      8.33 o
  17   7   0        4.14       -7.00      9.26 o
  18   7   0        3.83      -16.51     17.67 o
  19   7   0       21.92        6.07     21.62 o
  20   7   0       14.46       11.62     22.78 o
  21   7   0       27.92       30.68     23.25 o
  22   7   0       37.89       31.61     24.64 o
   0   8   0     1167.87     1268.49     32.57 o
   1   8   0     2114.72     2102.11     35.51 o
   2   8   0      917.20      945.64     18.94 o
   3   8   0      151.23      174.66      7.66 o
   4   8   0      201.19      197.51      8.30 o
   5   8   0      272.44      253.72      9.91 o
   6   8   0      780.37      757.58     18.19 o
   7   8   0      411.46      406.60     13.30 o
   8   8   0       37.09       25.79      6.81 o
   9   8   0       60.22       65.58      8.93 o
  10   8   0       81.65       74.76      8.84 o
  11   8   0       91.70       95.29      9.54 o
  12   8   0       18.85       16.31      7.92 o
  13   8   0       70.37       77.83     10.79 o
  14   8   0        8.83        1.52      7.99 o
  15   8   0       18.36       16.06      9.76 o
  16   8   0        3.65      -15.11     15.11 o
  17   8   0       18.28        5.36     36.96 o
  18   8   0      109.08      132.21     34.17 o
  19   8   0       34.07       32.08     24.18 o
  20   8   0        1.85      -21.85     21.85 o
  21   8   0        0.01      -10.69     24.18 o
   1   9   0        0.06       -5.06      5.06 o
   2   9   0       28.76       25.27      6.51 o
   3   9   0      231.28      234.44     11.63 o
   4   9   0      203.80      194.81     10.64 o
   5   9   0       44.62       42.07      9.18 o
   6   9   0        2.03        0.45      6.07 o
   7   9   0      174.98      207.86     11.80 o
   8   9   0        0.58       -4.28      6.76 o
   9   9   0        0.20       10.91      7.45 o
  10   9   0      214.38      247.87     14.51 o
  11   9   0       40.19       42.44      8.91 o
  12   9   0        3.98       -8.82      9.57 o
  13   9   0        2.14       -3.94     10.80 o
  14   9   0       21.82        7.14     13.24 o
  15   9   0        2.69        5.21     26.73 o
  16   9   0       51.25       49.36     15.36 o
  17   9   0       43.38       53.36     15.86 o
  18   9   0        0.09      -21.85     21.85 o
  19   9   0        0.26      -22.78     22.78 o
   0  10   0      435.82      511.41     37.66 o
   1  10   0      167.13      186.39     27.89 o
   2  10   0        0.01        0.00     10.52 o
   3  10   0       38.13       26.35     13.72 o
   4  10   0        0.41       -1.14     14.18 o
   5  10   0       40.31       45.82     26.36 o
   6  10   0      171.87      208.38     17.40 o
   7  10   0       11.20       19.30     10.02 o
   8  10   0        0.01        3.32     10.01 o
   9  10   0        0.99        5.36      9.95 o
  10  10   0       15.84        8.06     12.31 o
  11  10   0        2.29        4.29     16.74 o
  12  10   0       88.85      120.01     14.65 o
  13  10   0        0.71       -9.48     13.76 o
  14  10   0       11.07       -6.51     14.27 o
  15  10   0        8.77       -9.59     14.42 o
  16  10   0       49.96       79.67     17.07 o
  17  10   0        0.00        0.00     24.18 o
  18  10   0        0.96      -24.18     24.18 o
   1  11   0      122.90      161.61     17.59 o
   2  11   0      324.04      462.10     27.29 o
   3  11   0      742.64      886.93     47.65 o
   4  11   0      224.25      371.53     39.05 o
   5  11   0        7.07       26.73     29.99 o
   6  11   0       64.50       65.48     16.10 o
   7  11   0       25.79        2.56     24.41 o
   8  11   0        7.32       -4.88     14.14 o
   9  11   0       83.66       82.87     18.13 o
  10  11   0        4.38      -11.65     15.11 o
  11  11   0       25.61       -0.12     15.07 o
  12  11   0        3.78      -11.06     15.08 o
  13  11   0       19.18       -1.12     15.36 o
  14  11   0       15.66      -11.13     15.16 o
  15  11   0       14.35       -6.88     15.82 o
  16  11   0       10.66       -6.97     25.11 o
   0  12   0      483.91      661.11     49.28 o
   1  12   0      184.30      297.55     34.87 o
   2  12   0        8.93       28.21     15.77 o
   3  12   0       64.32       86.70     17.41 o
   4  12   0       59.74       77.92     17.26 o
   5  12   0        3.97      -11.91     15.08 o
   6  12   0        5.05      -17.96     18.36 o
   7  12   0       19.09        4.39     15.74 o
   8  12   0       15.37       -0.53     16.04 o
   9  12   0        1.41       -0.61     15.74 o
  10  12   0       46.06       32.00     16.68 o
  11  12   0        5.58       22.38     17.67 o
  12  12   0       52.98       49.52     17.20 o
  13  12   0       15.43       15.70     16.53 o
   1  13   0       17.00       58.71     33.94 o
   2  13   0      108.33      141.19     31.85 o
   3  13   0      102.37      136.76     20.31 o
   4  13   0       12.30       15.28     30.92 o
   5  13   0       10.50       11.86     17.09 o
   6  13   0        1.42       -6.62     16.43 o
   7  13   0      108.26      128.23     33.47 o
   8  13   0       61.31      100.93     22.78 o
   9  13   0        2.11        1.97     17.20 o
   0  14   0       18.66      -15.34     24.18 o
   1  14   0       15.53      -17.09     17.09 o
   2  14   0        0.01      -17.26     17.26 o
 -23   1   1        7.23       33.01     20.46 o
 -22   1   1       74.59       78.08     12.84 o
 -21   1   1       22.33       37.69      9.37 o
 -20   1   1        5.99       -1.85      7.80 o
 -19   1   1        0.79       -1.43      7.56 o
 -18   1   1      315.49      313.56     14.69 o
 -17   1   1      166.56      221.72     26.17 o
 -16   1   1      244.14      335.47     15.11 o
 -15   1   1     1785.88     1931.45     38.49 o
 -14   1   1        3.62       -4.53      4.53 o
 -13   1   1       35.69       27.50      4.53 o
 -12   1   1       47.61       44.29      4.95 o
 -10   1   1     2412.12     2337.42     37.53 o
  -9   1   1      987.66      842.73     14.81 o
  -8   1   1      129.61      663.47     38.91 o
  -7   1   1     2644.67     2463.87     40.70 o
  -6   1   1       30.42       35.01      6.02 o
  -5   1   1     8037.36     7495.10    120.32 o
  -4   1   1     8575.74     8840.50    144.04 o
  -3   1   1      698.93      654.08     12.48 o
  -2   1   1     7631.48     7886.25    131.05 o
  -1   1   1       82.88       95.82      3.34 o
   0   1   1     7408.13     7487.22    133.87 o
   1   1   1        0.43       10.66      1.33 o
   2   1   1      171.73      157.18      4.42 o
   3   1   1     1049.15     1047.73     21.68 o
   4   1   1      155.14      199.81      5.62 o
   5   1   1       29.25       32.77      3.29 o
   6   1   1       34.10       52.36      3.06 o
   7   1   1       26.55       37.90      2.63 o
   8   1   1     3811.49     3646.53     63.32 o
   9   1   1       28.92       63.74      3.64 o
  10   1   1      333.42      294.46      9.19 o
  11   1   1     2834.90     2719.48     48.43 o
  12   1   1      107.89      129.05      6.15 o
  13   1   1       18.17        9.57      3.74 o
  14   1   1       13.28       13.39      4.40 o
  15   1   1      397.63      441.98     12.72 o
  16   1   1      852.75     1025.52     30.57 o
  17   1   1        5.99        3.13      8.66 o
  18   1   1      125.39      109.50     11.58 o
  19   1   1        5.90       -2.28     18.13 o
  20   1   1        0.20      -10.98     10.98 o
  21   1   1       17.00       22.08     12.82 o
  22   1   1       80.18      120.34     16.77 o
  23   1   1       44.66       53.38     15.81 o
  24   1   1       15.75       -7.18     14.27 o
  25   1   1        0.06      -13.49     14.45 o
 -23   2   1        5.13        0.00     20.46 o
 -22   2   1        0.06      -10.22     11.39 o
 -21   2   1        4.00       -6.76     12.87 o
 -20   2   1        1.99       -9.37      9.37 o
 -19   2   1       51.67       42.16      8.54 o
 -18   2   1        0.12       -1.07      7.44 o
 -17   2   1     1050.45     1204.73     33.24 o
 -16   2   1      357.53      405.64     18.92 o
 -15   2   1      700.60      691.73     17.84 o
 -14   2   1      166.81      169.58      6.91 o
 -13   2   1      834.89      794.16     15.98 o
 -12   2   1     2633.46     2561.33     41.44 o
 -11   2   1     2899.44     2806.70     47.05 o
 -10   2   1     3537.59     3487.23     57.69 o
  -9   2   1       30.31       20.72      4.26 o
  -8   2   1     1252.13     1144.93     20.29 o
  -7   2   1     1163.50     1018.49     19.03 o
  -6   2   1     1765.03     1473.38     25.28 o
  -5   2   1    17997.23    17665.57    271.62 o
  -4   2   1    12826.10    12714.38    207.19 o
  -3   2   1     5686.78     5616.46     84.11 o
  -2   2   1     2598.71     2531.15     38.27 o
  -1   2   1     2208.53     1956.88     29.91 o
   0   2   1        8.18       10.73      2.53 o
   1   2   1    13429.52    13004.58    193.39 o
   2   2   1    19461.55    18917.78    294.91 o
   3   2   1      431.10      435.51      7.97 o
   4   2   1      509.74      541.58     11.56 o
   5   2   1       67.01       80.10      3.70 o
   6   2   1     6035.26     5831.65    106.99 o
   7   2   1        7.66       -2.67      2.67 o
   8   2   1     1100.97      891.33     18.28 o
   9   2   1     2648.10     2749.83     48.66 o
  10   2   1      283.60      301.59      7.86 o
  11   2   1     3701.92     3672.09     64.78 o
  12   2   1     1616.01     1624.29     30.49 o
  13   2   1     1182.87     1184.35     23.33 o
  14   2   1      540.15      539.70     13.11 o
  15   2   1      191.98      230.78     11.19 o
  16   2   1       20.44       27.22     12.25 o
  17   2   1      872.20      919.00     24.66 o
  18   2   1      847.39      948.48     25.92 o
  19   2   1      314.16      387.64     24.49 o
  20   2   1      115.93      163.28     25.11 o
  21   2   1        9.92        1.22     13.02 o
  22   2   1        0.96       -2.32     17.67 o
  23   2   1       32.43       14.99     15.34 o
  24   2   1        5.03       -0.96     14.60 o
  25   2   1       13.70        0.75     17.20 o
 -23   3   1        0.13       -3.25     19.99 o
 -22   3   1       11.64       -3.41     13.29 o
 -21   3   1        0.16      -10.37     10.37 o
 -20   3   1       23.67        6.36     10.06 o
 -19   3   1        3.43       16.19     10.27 o
 -18   3   1       62.39       78.17      9.12 o
 -17   3   1      209.27      263.60     14.16 o
 -16   3   1      903.85      946.97     24.96 o
 -15   3   1       95.36       68.45      6.35 o
 -14   3   1      160.10      152.25      7.75 o
 -13   3   1      162.66      163.76      6.99 o
 -12   3   1      191.71      183.72      7.64 o
 -11   3   1     1905.45     1938.55     33.68 o
 -10   3   1      393.32      346.91      8.28 o
  -9   3   1      253.63      256.04      7.47 o
  -8   3   1     1999.88     1806.21     29.69 o
  -7   3   1     3503.51     3734.86     58.84 o
  -6   3   1      381.54      334.63      7.29 o
  -5   3   1        1.64       14.27      2.33 o
  -4   3   1     8132.33     7758.45    115.98 o
  -3   3   1       90.01       89.90      3.32 o
  -2   3   1       21.55       22.13      1.95 o
  -1   3   1      159.01      161.38      4.67 o
   0   3   1      439.46      328.33      6.03 o
   1   3   1        8.14       21.49      3.04 o
   2   3   1     4094.72     3971.76     59.59 o
   3   3   1        5.37        6.52      1.75 o
   4   3   1       71.35       66.05      2.89 o
   5   3   1      838.56      771.79     13.38 o
   6   3   1     1077.45     1077.18     19.20 o
   7   3   1      336.17      351.91      8.02 o
   8   3   1      199.67      252.95      7.79 o
   9   3   1     1257.46     1166.18     22.18 o
  10   3   1      496.99      436.43     13.49 o
  11   3   1      181.79      130.15      5.49 o
  12   3   1        3.77        0.88      3.56 o
  13   3   1        8.58        8.38      4.12 o
  14   3   1        0.06       -5.37      5.37 o
  15   3   1      132.06      130.30      9.15 o
  16   3   1      139.22      164.62      9.71 o
  17   3   1       24.34       28.51      7.29 o
  18   3   1        2.11        7.39      7.28 o
  19   3   1        7.40        2.21     11.01 o
  20   3   1       21.80        5.14     12.15 o
  21   3   1       13.97        7.62     12.81 o
  22   3   1       18.94       -6.62     13.80 o
  23   3   1        0.04      -14.03     14.03 o
  24   3   1        1.82      -14.49     14.49 o
  25   3   1        0.58      -15.64     15.64 o
 -23   4   1        0.28        1.39     20.92 o
 -22   4   1        3.06       -2.73     13.43 o
 -21   4   1        0.68       -6.26     13.14 o
 -20   4   1        6.06        4.44     14.40 o
 -19   4   1       34.23       34.30     17.01 o
 -18   4   1       45.35       37.83      7.99 o
 -17   4   1       44.31       36.87      7.66 o
 -16   4   1       10.65       -6.55      6.55 o
 -15   4   1       29.69       15.61      5.88 o
 -14   4   1       51.50       24.21      5.23 o
 -13   4   1      247.73      228.58      8.32 o
 -12   4   1        1.24       -3.91      3.91 o
 -11   4   1       20.91       10.45      3.93 o
 -10   4   1      152.25      150.15     10.14 o
  -9   4   1        0.67       -2.95      2.95 o
  -8   4   1      199.45      201.98      8.14 o
  -7   4   1       74.92       57.89      4.10 o
  -6   4   1     1896.93     1984.20     31.09 o
  -5   4   1       64.93       84.61      5.42 o
  -4   4   1      448.03      363.74      7.23 o
  -3   4   1       67.26       55.37      2.92 o
  -2   4   1       16.09       15.66      2.01 o
  -1   4   1     1166.24     1114.68     17.37 o
   0   4   1      648.05      536.46     10.12 o
   1   4   1      232.82      193.72      4.76 o
   2   4   1      103.12      132.12      3.99 o
   3   4   1      188.02      197.01      5.01 o
   4   4   1       32.17       21.12      2.42 o
   5   4   1      722.54      746.26     13.42 o
   6   4   1       16.80       19.98      2.81 o
   7   4   1      107.02      140.06      5.25 o
   8   4   1        8.35       -3.11      3.11 o
   9   4   1      316.10      318.43      8.74 o
  10   4   1       32.32       26.91      4.10 o
  11   4   1      156.79      154.58      6.84 o
  12   4   1       35.00       40.72      5.27 o
  13   4   1      333.04      309.07     11.07 o
  14   4   1       31.75       20.33      6.59 o
  15   4   1      634.78      606.31     17.78 o
  16   4   1       64.47       58.32      7.77 o
  17   4   1      428.74      419.08     17.66 o
  18   4   1      114.18      139.56     11.31 o
  19   4   1       34.27       36.26     12.49 o
  20   4   1       26.28       10.93     12.82 o
  21   4   1       43.28       27.85     14.60 o
  22   4   1        4.73      -11.30     15.34 o
  23   4   1       10.98      -14.83     14.83 o
  24   4   1        0.71      -14.86     14.86 o
 -23   5   1        1.26       16.74     20.92 o
 -22   5   1        7.71        8.83     20.92 o
 -21   5   1        0.04       10.56     13.76 o
 -20   5   1        0.12      -13.10     13.10 o
 -19   5   1        5.92       -4.21     10.29 o
 -18   5   1       46.88       58.95     10.72 o
 -17   5   1        2.57       -1.32      6.95 o
 -16   5   1       74.26       77.39      9.52 o
 -15   5   1      242.73      238.58     16.65 o
 -14   5   1      135.59      135.60      8.38 o
 -13   5   1      295.19      270.70      9.83 o
 -12   5   1       85.79       90.37      6.02 o
 -11   5   1        1.25       -3.89      3.89 o
 -10   5   1      236.01      186.99      6.86 o
  -9   5   1      844.91      764.98     14.84 o
  -8   5   1     2040.56     1938.45     32.45 o
  -7   5   1      235.64      215.50      6.19 o
  -6   5   1      475.02      553.04     10.12 o
  -5   5   1       40.40       45.46      3.02 o
  -4   5   1     2002.44     2041.16     32.12 o
  -3   5   1     1139.91     1070.70     17.82 o
  -2   5   1     2196.91     2087.96     30.41 o
  -1   5   1       59.92       59.42      4.43 o
   0   5   1       35.76       42.26      2.93 o
   1   5   1      565.45      605.64     10.66 o
   2   5   1        0.15        0.96      2.33 o
   3   5   1       49.06       50.41      3.20 o
   4   5   1      286.81      321.69      6.99 o
   5   5   1     1670.01     1687.79     27.05 o
   6   5   1      784.95      804.09     14.87 o
   7   5   1     1413.72     1506.89     25.58 o
   8   5   1       79.74       55.40      4.52 o
   9   5   1     1031.83      996.87     21.25 o
  10   5   1     1342.33     1319.32     29.27 o
  11   5   1       12.49       14.20      4.92 o
  12   5   1       18.24        6.21      5.24 o
  13   5   1       35.25       29.77      6.78 o
  14   5   1      466.66      435.78     16.38 o
  15   5   1      157.85      171.68     11.58 o
  16   5   1      111.27      123.98     10.89 o
  17   5   1        9.90        0.86      8.20 o
  18   5   1       17.91       18.51     11.67 o
  19   5   1       10.54       10.45     12.65 o
  20   5   1        9.24       -9.39     12.81 o
  21   5   1        0.14      -13.04     13.04 o
  22   5   1       64.52       70.37     17.01 o
  23   5   1        0.19      -14.95     14.95 o
  24   5   1        3.11      -18.13     24.64 o
 -22   6   1        3.34        5.58     20.92 o
 -21   6   1       28.51       37.57     23.25 o
 -20   6   1       10.19       13.57     15.81 o
 -19   6   1       26.84       16.74     13.81 o
 -18   6   1       84.81       97.83     12.61 o
 -17   6   1       33.44       10.93     10.02 o
 -16   6   1        1.20       -4.40      8.22 o
 -15   6   1       39.82       21.38      8.38 o
 -14   6   1        0.09       -7.23      7.23 o
 -13   6   1       67.39       74.71      7.12 o
 -12   6   1      908.00      874.15     25.80 o
 -11   6   1     1465.81     1461.82     28.70 o
 -10   6   1     1044.60      998.99     20.69 o
  -9   6   1       59.15       78.20      5.51 o
  -8   6   1      385.88      335.87      8.82 o
  -7   6   1     1054.37      889.66     15.97 o
  -6   6   1     2292.76     2163.36     36.17 o
  -5   6   1     3308.78     3168.64     51.23 o
  -4   6   1      264.53      220.55      6.41 o
  -3   6   1      101.51       90.35      4.10 o
  -2   6   1       22.95       21.38      3.01 o
  -1   6   1     1076.28     1072.53     18.27 o
   0   6   1      218.93      249.46      8.68 o
   1   6   1       17.14       15.92      3.43 o
   2   6   1      155.51      150.18      5.07 o
   3   6   1      160.06      137.52      4.96 o
   4   6   1        7.83        6.33      2.86 o
   5   6   1      108.49       97.87      4.51 o
   6   6   1      388.87      380.33      9.07 o
   7   6   1      571.24      535.38     12.02 o
   8   6   1      588.35      548.09     15.22 o
   9   6   1      252.06      249.31      9.33 o
  10   6   1      111.84      109.83      6.79 o
  11   6   1     1166.90     1094.47     28.20 o
  12   6   1      677.11      659.31     19.70 o
  13   6   1      374.04      317.39     15.30 o
  14   6   1      181.25      189.62     13.24 o
  15   6   1        0.48       -2.65      9.13 o
  16   6   1       98.25       98.90     11.18 o
  17   6   1      158.35      169.16     13.13 o
  18   6   1       36.12       29.32     13.14 o
  19   6   1      167.17      173.51     24.41 o
  20   6   1       40.53       27.73     14.23 o
  21   6   1       35.26       27.85     15.55 o
  22   6   1        5.79       -3.41     14.95 o
  23   6   1        6.80      -24.18     24.18 o
 -22   7   1       11.52       10.69     22.32 o
 -21   7   1        3.07       17.20     21.85 o
 -20   7   1        4.43      -16.97     16.97 o
 -19   7   1        2.87      -13.97     13.97 o
 -18   7   1        9.81       -7.43     18.83 o
 -17   7   1       40.34       32.34     17.20 o
 -16   7   1      117.86      131.05     13.40 o
 -15   7   1       63.24       46.96      9.97 o
 -14   7   1       92.61       85.53     10.19 o
 -13   7   1       34.77       21.04      8.42 o
 -12   7   1        4.58       -6.60      6.60 o
 -11   7   1      205.15      208.72     11.45 o
 -10   7   1      429.17      381.04     14.46 o
  -9   7   1       36.51       15.08      5.69 o
  -8   7   1      233.17      200.01      8.46 o
  -7   7   1       73.31       68.07      5.83 o
  -6   7   1        4.50       -4.35      4.35 o
  -5   7   1      798.44      850.36     18.56 o
  -4   7   1     1174.99     1091.35     22.57 o
  -3   7   1      519.54      554.77     11.38 o
  -2   7   1      797.66      879.91     16.80 o
  -1   7   1      256.82      308.44      8.45 o
   0   7   1      141.79      157.79      6.63 o
   1   7   1      669.66      703.68     14.14 o
   2   7   1     1095.10     1144.35     20.77 o
   3   7   1      178.89      220.66      7.41 o
   4   7   1      504.28      468.21     11.28 o
   5   7   1      159.27      140.71      6.41 o
   6   7   1       32.21       59.03      9.95 o
   7   7   1       42.48       50.19      5.35 o
   8   7   1      317.09      289.61      9.74 o
   9   7   1      335.94      345.28     11.63 o
  10   7   1       46.57       51.83     10.05 o
  11   7   1       79.62       72.86      8.28 o
  12   7   1       64.67       64.69      8.78 o
  13   7   1        0.00       -6.94      6.94 o
  14   7   1       20.71       19.31      8.73 o
  15   7   1       39.52       28.46      8.69 o
  16   7   1       17.76        0.79      8.26 o
  17   7   1        3.78      -12.82     13.48 o
  18   7   1        4.97      -12.11     12.11 o
  19   7   1        1.32      -19.99     19.99 o
  20   7   1        0.01      -13.17     13.17 o
  21   7   1        5.92      -13.02     23.25 o
  22   7   1        2.23      -23.25     23.25 o
 -21   8   1        8.61       14.41     21.85 o
 -20   8   1        9.41       38.59     20.92 o
 -19   8   1        2.90        8.93     15.08 o
 -18   8   1        6.38       17.32     14.63 o
 -17   8   1        6.45      -12.89     26.97 o
 -16   8   1        0.19      -18.13     18.13 o
 -15   8   1        0.45      -11.59     11.59 o
 -14   8   1        6.60       -7.97      9.07 o
 -13   8   1      169.30      147.82     12.18 o
 -12   8   1       16.66       25.71     10.08 o
 -11   8   1      332.31      289.98     17.81 o
 -10   8   1        5.38       -7.11      7.11 o
  -9   8   1       26.28        7.71      7.44 o
  -8   8   1        1.30       -5.12      6.80 o
  -7   8   1        1.16       -9.13      9.13 o
  -6   8   1        3.79       -5.02      5.10 o
  -5   8   1       21.30       11.67      5.50 o
  -4   8   1      112.19      106.36      7.25 o
  -3   8   1        5.36       -2.72      5.39 o
  -2   8   1      151.98      158.40      7.51 o
  -1   8   1       18.71       25.34      5.27 o
   0   8   1      193.58      194.51      8.25 o
   1   8   1       17.44       10.48      4.67 o
   2   8   1      120.90      134.25      7.13 o
   3   8   1      286.22      259.00      9.42 o
   4   8   1        2.74        2.07      4.42 o
   5   8   1      104.22      122.31      6.65 o
   6   8   1       36.93       33.62      5.74 o
   7   8   1        7.79        8.00      6.38 o
   8   8   1      361.71      347.24     13.91 o
   9   8   1        1.37        4.20      7.13 o
  10   8   1       62.22       78.55      8.90 o
  11   8   1        1.37       12.11      7.48 o
  12   8   1      317.36      275.07     15.00 o
  13   8   1       43.63       47.28      8.97 o
  14   8   1        0.30       -4.30      7.93 o
  15   8   1       23.51       19.55      8.80 o
  16   8   1       36.41       41.17     13.80 o
  17   8   1       29.18       21.36     12.95 o
  18   8   1        3.43       -7.95     13.29 o
  19   8   1       14.32       -8.83     21.85 o
  20   8   1       43.25       25.11     23.71 o
  21   8   1        5.95      -23.25     23.25 o
 -19   9   1        8.54       41.38     22.78 o
 -18   9   1        3.07       -3.16     14.93 o
 -17   9   1        0.08       -4.33     14.63 o
 -16   9   1       18.84       28.63     17.20 o
 -15   9   1      109.64      153.18     18.70 o
 -14   9   1      236.83      260.05     21.84 o
 -13   9   1      110.79      147.62     14.85 o
 -12   9   1        0.07        8.32      8.86 o
 -11   9   1       37.43       45.01      9.52 o
 -10   9   1       20.12        9.70      8.55 o
  -9   9   1      115.13       96.04     12.91 o
  -8   9   1      396.67      449.82     17.51 o
  -7   9   1      173.73      176.97     10.74 o
  -6   9   1        0.16       -6.68      6.68 o
  -5   9   1        1.40       -6.19      6.19 o
  -4   9   1       26.94       28.90      7.83 o
  -3   9   1       38.92       43.74      6.92 o
  -2   9   1      402.91      365.88     14.66 o
  -1   9   1      105.17      147.61     11.92 o
   0   9   1      175.11      187.16     11.89 o
   1   9   1       82.86       96.61      8.77 o
   2   9   1        0.30       -6.09      6.09 o
   3   9   1        5.43       -5.50      5.50 o
   4   9   1       52.13       51.56      8.18 o
   5   9   1       80.84       75.33      8.18 o
   6   9   1        0.19        1.25      9.11 o
   7   9   1       95.49      124.92     10.11 o
   8   9   1       91.09       87.84      9.49 o
   9   9   1      747.92      761.00     34.36 o
  10   9   1       46.29       85.39      9.69 o
  11   9   1        4.74        5.71      8.12 o
  12   9   1      104.20      116.33     11.16 o
  13   9   1       32.10       51.62     11.68 o
  14   9   1      163.09      176.44     13.22 o
  15   9   1       71.76       85.72     15.57 o
  16   9   1       39.31       39.48     14.29 o
  17   9   1       34.28        5.58     21.85 o
  18   9   1       22.06        3.25     23.25 o
  19   9   1        0.00      -23.25     23.25 o
 -18  10   1       40.58       37.66     21.85 o
 -17  10   1        3.65       -2.65     16.21 o
 -16  10   1       17.29       21.61     16.21 o
 -15  10   1        0.02        4.97     15.61 o
 -14  10   1       42.36       35.16     16.07 o
 -13  10   1       97.74      140.27     18.66 o
 -12  10   1       64.05       69.94     19.76 o
 -11  10   1      285.89      308.84     20.42 o
 -10  10   1       98.44       94.10     13.46 o
  -9  10   1       56.85       62.06     11.27 o
  -8  10   1       19.31       18.97      8.92 o
  -7  10   1      177.05      238.72     27.31 o
  -6  10   1      693.28      779.25     25.93 o
  -5  10   1      177.22      246.05     17.34 o
  -4  10   1       50.09       74.14      9.56 o
  -3  10   1      185.61      206.37     13.18 o
  -2  10   1      107.50      198.90     16.79 o
  -1  10   1      393.35      422.82     19.50 o
   0  10   1       27.78       49.17      9.84 o
   1  10   1       50.29       44.77      9.57 o
   2  10   1      112.29      133.92     14.23 o
   3  10   1        0.22       -9.39      9.39 o
   4  10   1       10.10       -9.46      9.46 o
   5  10   1        5.83       -8.85      8.85 o
   6  10   1        4.39       -8.94      8.94 o
   7  10   1      100.49      114.87     12.07 o
   8  10   1      206.74      209.69     14.70 o
   9  10   1        2.24       -0.80      9.34 o
  10  10   1        0.34       -7.99      7.99 o
  11  10   1       34.21       34.06      9.45 o
  12  10   1      202.33      215.60     14.27 o
  13  10   1      216.90      262.26     17.80 o
  14  10   1       15.20        9.76     22.78 o
  15  10   1        0.14      -19.99     19.99 o
  16  10   1        2.16      -22.32     22.32 o
  17  10   1       78.76       75.32     28.36 o
 -16  11   1       19.39        9.30     22.78 o
 -15  11   1       65.97       83.80     18.37 o
 -14  11   1       64.87       72.90     17.90 o
 -13  11   1        2.46       -9.30     15.08 o
 -12  11   1       26.83        3.37     18.83 o
 -11  11   1        2.01      -14.78     14.78 o
 -10  11   1      145.10      148.67     19.51 o
  -9  11   1      148.29      171.34     19.84 o
  -8  11   1       12.42       19.54     15.41 o
  -7  11   1      121.01      200.65     20.20 o
  -6  11   1       30.49      202.76     56.02 o
  -5  11   1      634.06      788.97     36.82 o
  -4  11   1       27.98       87.87     21.85 o
  -3  11   1        0.19        0.86     10.44 o
  -2  11   1       14.19        9.13     10.38 o
  -1  11   1       17.34       13.05     11.95 o
   0  11   1       41.66       38.49     14.22 o
   1  11   1       34.43        9.49     10.23 o
   2  11   1       13.10        4.41     14.52 o
   3  11   1       45.87       40.20     11.45 o
   4  11   1       24.93       32.46     10.69 o
   5  11   1       11.24        7.09     10.06 o
   6  11   1       34.78       32.38     15.05 o
   7  11   1        0.07      -11.65     11.65 o
   8  11   1        3.72      -11.15     11.15 o
   9  11   1       62.49       48.57     11.80 o
  10  11   1       72.66       84.73     16.48 o
  11  11   1       38.37       24.42     15.03 o
  12  11   1       71.17       86.94     26.04 o
  13  11   1        8.01      -22.32     22.32 o
  14  11   1       18.26      -11.16     23.71 o
  15  11   1        9.57       14.41     26.04 o
  16  11   1       27.65        6.97     26.04 o
 -13  12   1        2.62       -2.79     22.32 o
 -12  12   1        1.05      -16.15     16.15 o
 -11  12   1        2.17      -16.07     16.07 o
 -10  12   1        8.94      -16.27     16.27 o
  -9  12   1        0.06      -15.41     15.41 o
  -8  12   1        1.70      -15.44     15.44 o
  -7  12   1        2.30      -14.96     14.96 o
  -6  12   1        0.25       13.04     15.77 o
  -5  12   1      132.79      144.91     19.21 o
  -4  12   1       19.41       22.35     15.26 o
  -3  12   1       20.71       24.22     15.94 o
  -2  12   1       12.22        6.84     15.61 o
  -1  12   1        9.97      -12.27     16.27 o
   0  12   1        2.08      -11.48     24.41 o
   1  12   1        0.21      -13.02     14.46 o
   2  12   1        2.43       15.40     14.96 o
   3  12   1       81.24      120.07     18.07 o
   4  12   1      134.59      156.30     19.03 o
   5  12   1        9.18       39.11     15.28 o
   6  12   1       14.16       16.14     14.96 o
   7  12   1        9.84       28.95     23.71 o
   8  12   1       30.07       49.01     16.35 o
   9  12   1       76.72       96.70     27.43 o
  10  12   1        0.39      -21.39     23.71 o
  11  12   1        0.19      -23.71     23.71 o
  12  12   1        1.54      -24.64     24.64 o
  13  12   1       12.00      -10.69     25.11 o
  -9  13   1       27.24       51.61     25.57 o
  -8  13   1      152.92      282.06     52.07 o
  -7  13   1      165.74      203.89     28.82 o
  -6  13   1       25.67       50.25     17.90 o
  -5  13   1       19.21       16.92     17.09 o
  -4  13   1       27.56        6.32     16.91 o
  -3  13   1       22.92        3.46     32.31 o
  -2  13   1       44.95       13.95     24.18 o
  -1  13   1       16.26       23.22     16.93 o
   0  13   1        0.62      -14.81     19.06 o
   1  13   1        0.24      -15.59     15.59 o
   2  13   1        3.33       -7.65     16.10 o
   3  13   1        0.06      -15.59     15.59 o
   4  13   1        3.62      -15.74     15.74 o
   5  13   1        8.58      -22.78     22.78 o
   6  13   1       20.10        9.76     25.57 o
   7  13   1        4.27       27.89     25.57 o
   8  13   1      189.77      272.44     36.73 o
   9  13   1       34.64       19.53     26.50 o
  -3  14   1        5.59      -23.71     23.71 o
  -2  14   1        0.03      -24.18     24.18 o
  -1  14   1       22.42      -23.71     23.71 o
   0  14   1        8.06       -9.30     26.04 o
   1  14   1        0.51      -24.18     24.18 o
   2  14   1        2.15      -23.71     23.71 o
 -25   0   2       29.78       77.18     25.11 o
 -24   0   2        0.20      -20.46     20.46 o
 -23   0   2       21.05       -6.51     22.32 o
 -22   0   2      108.57      164.12     26.97 o
 -21   0   2      156.11      187.83     26.50 o
 -20   0   2        7.18        2.79     17.20 o
 -19   0   2      212.33      284.06     28.82 o
 -18   0   2       66.40       85.08     19.06 o
 -17   0   2       91.16       98.96     11.71 o
 -16   0   2     2592.63     2717.35     95.16 o
 -15   0   2       41.69       33.16      9.47 o
 -14   0   2       39.52       46.22      8.93 o
 -13   0   2      453.25      440.54     15.55 o
 -12   0   2     3170.49     2839.29     71.39 o
 -11   0   2       75.21       63.62      6.39 o
 -10   0   2     1395.71     1397.20     37.41 o
  -9   0   2     1590.66     1543.99     40.49 o
  -8   0   2      896.31      897.86     22.73 o
  -7   0   2      167.26      190.40      7.79 o
  -6   0   2       96.27       72.50      4.32 o
  -5   0   2      216.30      192.63      6.97 o
  -4   0   2     5245.83     5724.05    148.04 o
  -3   0   2    25617.32    27441.71    779.89 o
  -2   0   2      586.63      755.63     68.11 o
  -1   0   2     3157.30     4543.26    364.03 o
   0   0   2    13361.43    17579.14    674.26 o
   1   0   2    38546.04    44518.38   1352.12 o
   2   0   2      305.84      268.83     12.69 o
   3   0   2     2757.90     2833.54    100.27 o
   4   0   2       11.66       16.79      5.81 o
   5   0   2       63.71       73.80      5.56 o
   6   0   2     8127.52     8147.56    232.00 o
   7   0   2    32409.92    32091.38    775.94 o
   8   0   2      607.97      586.75     16.98 o
   9   0   2       48.07       71.47      5.31 o
  10   0   2      431.54      476.04     14.99 o
  11   0   2     1548.34     1670.82     43.72 o
  12   0   2       22.66       15.75      5.61 o
  13   0   2       24.91       17.71      9.19 o
  14   0   2      377.59      341.78     16.45 o
  15   0   2       44.51       56.45     12.40 o
  16   0   2      913.94      994.55     43.29 o
  17   0   2        0.25      -10.26     12.21 o
  18   0   2      343.65      318.83     23.94 o
  19   0   2      233.15      270.17     22.97 o
  20   0   2      202.57      218.07     22.17 o
  21   0   2       15.33       22.32     18.13 o
  22   0   2        0.19      -12.09     17.67 o
  23   0   2      115.58      115.30     25.57 o
  24   0   2        6.10       16.27     20.46 o
  25   0   2        0.70      -20.92     20.92 o
 -25   1   2        2.85        5.58     23.25 o
 -24   1   2       24.98       71.10     16.91 o
 -23   1   2      117.97      159.51     19.23 o
 -22   1   2       30.87       39.62     15.26 o
 -21   1   2       92.21       87.38     16.25 o
 -20   1   2       40.03       35.27     14.59 o
 -19   1   2        3.33       -9.59      9.71 o
 -18   1   2      174.81      174.48     13.95 o
 -17   1   2        5.78       25.71      8.21 o
 -16   1   2      261.27      270.26     15.66 o
 -15   1   2      743.68      754.28     25.93 o
 -14   1   2      177.71      201.47     13.35 o
 -13   1   2       44.69       59.66      5.87 o
 -12   1   2       21.22       16.66      6.17 o
 -11   1   2        9.99        0.61      3.74 o
 -10   1   2      120.63      128.92      5.51 o
  -9   1   2      799.46      718.81     16.15 o
  -8   1   2     1150.08     1194.35     24.37 o
  -7   1   2        0.69       -2.20      2.20 o
  -6   1   2     1268.17     1298.90     25.69 o
  -5   1   2      115.72      143.10     10.47 o
  -4   1   2     9190.22     8913.60    159.17 o
  -3   1   2      505.36      672.29     15.46 o
  -2   1   2    10548.93    11739.48    328.80 o
  -1   1   2       51.52       47.59      4.91 o
   0   1   2     7267.31     8350.12    243.28 o
   1   1   2     5255.74     5850.46    131.64 o
   2   1   2     2018.82     1898.39     45.50 o
   3   1   2     3247.57     3023.51     77.47 o
   4   1   2    10359.83    10069.13    253.26 o
   5   1   2      961.36      902.05     27.64 o
   6   1   2     1768.01     1711.71     83.04 o
   7   1   2     4266.12     4382.58     97.74 o
   8   1   2     3964.26     3840.99     77.30 o
   9   1   2      308.78      253.67      9.46 o
  10   1   2      180.40      189.10      7.45 o
  11   1   2       92.72       93.11      5.30 o
  12   1   2       73.58       76.01      5.33 o
  13   1   2       98.61       86.30      5.84 o
  14   1   2       90.85       87.67      7.63 o
  15   1   2       18.65       22.38     13.41 o
  16   1   2       17.64        9.25      7.24 o
  17   1   2      345.17      292.98     16.05 o
  18   1   2        5.07       -7.59      8.63 o
  19   1   2        6.03       -0.29      9.11 o
  20   1   2       44.03       11.69     11.14 o
  21   1   2        4.56        6.16     13.72 o
  22   1   2       17.68       40.38     14.27 o
  23   1   2        9.09      -13.47     13.47 o
  24   1   2        6.30       -4.88     15.11 o
  25   1   2        1.72      -14.78     14.78 o
 -25   2   2       30.43       36.26     25.57 o
 -24   2   2        0.08        8.60     16.11 o
 -23   2   2       22.76        3.95     15.11 o
 -22   2   2       21.91       10.78     14.75 o
 -21   2   2        3.68       -5.08     13.47 o
 -20   2   2        5.84      -10.69     12.82 o
 -19   2   2       65.38       36.86     11.40 o
 -18   2   2        2.69       -7.50      7.50 o
 -17   2   2       47.54       46.61      7.73 o
 -16   2   2        1.68       -6.35      6.35 o
 -15   2   2       13.35       12.32      6.37 o
 -14   2   2        0.73       -3.60      5.07 o
 -13   2   2       62.37       68.94      5.73 o
 -12   2   2       42.64       41.90      4.57 o
 -11   2   2        0.95       -3.24      3.24 o
 -10   2   2      484.04      440.31     10.21 o
  -9   2   2     1929.25     2145.39     37.00 o
  -8   2   2      399.30      384.11      8.70 o
  -7   2   2     5707.64     5887.28    103.50 o
  -6   2   2      751.58      723.77     14.54 o
  -5   2   2      301.12      365.53      8.04 o
  -4   2   2     8529.27     9121.13    154.18 o
  -3   2   2     4570.31     4617.95     78.59 o
  -2   2   2     2980.56     3008.29     51.12 o
  -1   2   2      322.32      410.36     12.37 o
   0   2   2    28914.74    30595.81    551.01 o
   1   2   2    14516.71    14997.70    266.79 o
   2   2   2        3.18       26.79      4.43 o
   3   2   2     7197.59     7200.30    155.54 o
   4   2   2     1121.29     1079.54     26.13 o
   5   2   2      269.53      252.94      9.43 o
   6   2   2       12.49       12.48     10.80 o
   7   2   2      701.03      709.83     17.83 o
   8   2   2        2.65        3.20      3.60 o
   9   2   2      155.25      164.28      7.64 o
  10   2   2       98.16      119.69      7.98 o
  11   2   2        0.01       -3.02      4.68 o
  12   2   2       61.23       61.76      5.96 o
  13   2   2        0.55       -4.76      4.76 o
  14   2   2       99.77       96.01      7.99 o
  15   2   2        0.56        1.51      6.67 o
  16   2   2       19.98       13.06      7.63 o
  17   2   2      143.74      165.98     12.74 o
  18   2   2       12.50       11.12      9.33 o
  19   2   2       85.75       52.37     10.67 o
  20   2   2        1.14       -0.06     10.17 o
  21   2   2        3.65        0.98     13.25 o
  22   2   2        0.78       -2.56     13.15 o
  23   2   2       11.52       13.72     14.79 o
  24   2   2        5.23       -4.39     14.27 o
  25   2   2        5.90       -8.01     15.44 o
 -25   3   2       22.14       19.06     24.18 o
 -24   3   2       10.85      -21.39     21.39 o
 -23   3   2        0.48        1.08     15.26 o
 -22   3   2       10.60       17.11     15.26 o
 -21   3   2      214.26      331.28     23.64 o
 -20   3   2      165.89      230.61     20.05 o
 -19   3   2       74.52       89.96     12.61 o
 -18   3   2       32.28       33.46      8.35 o
 -17   3   2      100.91       94.34      9.56 o
 -16   3   2        0.53       -6.73      6.73 o
 -15   3   2      266.81      287.28     11.81 o
 -14   3   2      395.00      380.28     13.97 o
 -13   3   2       31.48       20.72      4.96 o
 -12   3   2       40.15       47.43      5.37 o
 -11   3   2       21.77       16.16      4.00 o
 -10   3   2       43.85       33.56      4.84 o
  -9   3   2      350.48      295.75      7.61 o
  -8   3   2      429.91      422.18      9.65 o
  -7   3   2      106.90      119.17      5.17 o
  -6   3   2      948.95      933.65     17.26 o
  -5   3   2      228.22      221.54      6.42 o
  -4   3   2      636.30      706.78     13.66 o
  -3   3   2      778.78      679.01     14.14 o
  -2   3   2     1579.57     1576.28     27.77 o
  -1   3   2     1855.32     1666.70     29.19 o
   0   3   2      352.26      338.34     10.45 o
   1   3   2       93.34      120.66      9.22 o
   2   3   2     4340.76     4374.00     73.52 o
   3   3   2    12459.40    11759.40    208.47 o
   4   3   2     1094.21      937.00     19.81 o
   5   3   2      923.02      874.35     19.76 o
   6   3   2      139.58      142.96      6.55 o
   7   3   2        2.37       -3.50      3.50 o
   8   3   2       13.65       -0.66      3.62 o
   9   3   2      233.69      156.15      7.34 o
  10   3   2      693.55      679.27     18.57 o
  11   3   2     2213.30     2166.79     50.31 o
  12   3   2      111.06      101.30      9.20 o
  13   3   2      387.88      361.50     12.64 o
  14   3   2     1315.85     1366.56     34.60 o
  15   3   2       89.26       89.09      9.20 o
  16   3   2      380.93      365.97     15.43 o
  17   3   2        0.11       -7.29      7.29 o
  18   3   2       26.15       21.28      9.34 o
  19   3   2        0.10       -9.83      9.83 o
  20   3   2       76.46       69.73     14.12 o
  21   3   2       27.71       26.60     14.41 o
  22   3   2       19.25       24.47     17.43 o
  23   3   2        2.88      -13.81     13.81 o
  24   3   2       15.52       -7.49     15.22 o
 -24   4   2       41.01       48.82     25.11 o
 -23   4   2       50.69       75.08     17.57 o
 -22   4   2       12.45       19.62     15.59 o
 -21   4   2        2.02       37.89     23.48 o
 -20   4   2      141.76      196.49     22.55 o
 -19   4   2       60.48      103.19     15.22 o
 -18   4   2      122.45      154.10     18.86 o
 -17   4   2       54.49       74.04     12.01 o
 -16   4   2      133.55      149.09      9.89 o
 -15   4   2      438.02      462.91     15.72 o
 -14   4   2      194.28      213.29      9.44 o
 -13   4   2        4.45        1.88      4.71 o
 -12   4   2      438.23      430.91     12.41 o
 -11   4   2      172.65      189.52     10.99 o
 -10   4   2      508.27      604.47     19.74 o
  -9   4   2      246.75      259.28      8.01 o
  -8   4   2       92.51       82.41     12.30 o
  -7   4   2      426.62      408.79     27.69 o
  -6   4   2     3631.70     3718.98     62.31 o
  -5   4   2     1192.94     1193.86     20.55 o
  -4   4   2      682.35      739.55     13.47 o
  -3   4   2     1109.36     1080.02     19.47 o
  -2   4   2      375.84      394.69     11.94 o
  -1   4   2      352.08      377.91     12.50 o
   0   4   2     1922.56     1859.72     33.10 o
   1   4   2     5247.17     4855.11     81.47 o
   2   4   2       32.77       23.52      6.15 o
   3   4   2     2425.41     2257.52     41.68 o
   4   4   2       20.28       25.66      2.94 o
   5   4   2      473.31      439.06     10.33 o
   6   4   2     1572.41     1444.10     34.01 o
   7   4   2     4418.12     4407.42     89.14 o
   8   4   2      378.57      327.38     10.38 o
   9   4   2     1295.59     1256.07     28.08 o
  10   4   2      130.36      118.48      8.19 o
  11   4   2      157.72      162.25     10.12 o
  12   4   2      806.86      865.56     26.18 o
  13   4   2      191.82      219.64     12.66 o
  14   4   2      170.14      159.50     11.20 o
  15   4   2      148.00      156.62     11.09 o
  16   4   2        3.35        8.20      7.95 o
  17   4   2      113.28      151.66     12.57 o
  18   4   2       23.21       39.10     10.81 o
  19   4   2        2.01       -8.98      9.67 o
  20   4   2       24.91       21.45     12.81 o
  21   4   2        7.51       -2.04     12.81 o
  22   4   2       16.64        6.54     13.64 o
  23   4   2        0.14      -13.97     13.97 o
  24   4   2        0.03      -15.41     15.41 o
 -23   5   2        4.92        3.72     22.32 o
 -22   5   2        2.44       17.80     15.94 o
 -21   5   2      239.13      342.53     24.49 o
 -20   5   2       87.39      103.06     17.20 o
 -19   5   2       57.14       50.07     16.74 o
 -18   5   2       18.05       28.22     10.09 o
 -17   5   2       86.14       88.81     13.02 o
 -16   5   2      217.50      235.66     13.97 o
 -15   5   2      634.64      642.75     26.43 o
 -14   5   2       25.14       36.17      6.69 o
 -13   5   2        0.89       -2.93      5.43 o
 -12   5   2       24.89       11.57      5.13 o
 -11   5   2      178.85      178.12      8.30 o
 -10   5   2      785.66      790.97     18.60 o
  -9   5   2       69.90       75.64      5.79 o
  -8   5   2        5.99        3.11      3.32 o
  -7   5   2        0.01       -3.16      3.16 o
  -6   5   2       49.56       43.37      3.74 o
  -5   5   2     2629.30     2580.20     42.03 o
  -4   5   2       30.95       53.09      3.77 o
  -3   5   2      226.45      203.65      6.45 o
  -2   5   2      907.88      773.49     14.24 o
  -1   5   2      375.31      391.69     13.16 o
   0   5   2     1848.22     1812.92     30.14 o
   1   5   2     1137.93     1192.45     19.85 o
   2   5   2     2758.43     2636.33     43.53 o
   3   5   2     3029.47     2989.87     50.47 o
   4   5   2     4921.55     4976.99     88.16 o
   5   5   2      488.92      392.17      8.66 o
   6   5   2      172.24      195.06      6.20 o
   7   5   2      751.86      706.84     14.85 o
   8   5   2        2.72       -5.43      5.43 o
   9   5   2      252.77      213.22     10.49 o
  10   5   2     1455.59     1401.34     38.47 o
  11   5   2      145.26      152.63     10.41 o
  12   5   2      126.85      108.21      9.84 o
  13   5   2      551.53      491.53     18.94 o
  14   5   2       82.15       85.21     10.00 o
  15   5   2        0.10       -9.03      9.03 o
  16   5   2       48.59       44.79     10.78 o
  17   5   2       70.84       70.59     12.05 o
  18   5   2        0.09       -4.90      9.88 o
  19   5   2       13.05        4.70     11.49 o
  20   5   2       23.71        6.53     12.96 o
  21   5   2        6.04      -13.15     13.15 o
  22   5   2       13.95       -3.51     14.75 o
  23   5   2       20.76        1.60     15.97 o
 -23   6   2        0.41       -6.97     22.78 o
 -22   6   2        6.76      -21.39     21.39 o
 -21   6   2       41.20      127.39     25.11 o
 -20   6   2       41.18       36.26     15.92 o
 -19   6   2       46.58       46.20     15.59 o
 -18   6   2       18.75       10.82     13.57 o
 -17   6   2        1.86       -9.42      9.42 o
 -16   6   2       23.40       13.39      8.44 o
 -15   6   2        2.31       -2.67      7.64 o
 -14   6   2       10.20        7.95      6.92 o
 -13   6   2        5.86        5.30      6.09 o
 -12   6   2       58.81       66.89      7.37 o
 -11   6   2        4.83        9.40      5.27 o
 -10   6   2        3.25       -3.77      4.82 o
  -9   6   2      374.77      376.76     12.35 o
  -8   6   2       66.23       73.47      6.12 o
  -7   6   2      799.42      840.46     18.08 o
  -6   6   2      129.14      141.70      6.73 o
  -5   6   2        0.07        2.14      3.50 o
  -4   6   2        0.82       -3.20      3.20 o
  -3   6   2        2.86       10.46      3.38 o
  -2   6   2      860.75      804.75     15.12 o
  -1   6   2      104.22      131.50      5.84 o
   0   6   2       51.49       63.45      4.72 o
   1   6   2      145.45      150.86      5.26 o
   2   6   2        0.01       -3.04      3.04 o
   3   6   2      740.23      766.65     13.91 o
   4   6   2      134.74      140.64      5.41 o
   5   6   2        8.93        3.22      3.49 o
   6   6   2      383.94      371.15     10.38 o
   7   6   2        6.21        0.98      4.07 o
   8   6   2      144.21      132.17      7.90 o
   9   6   2      342.37      368.52     13.16 o
  10   6   2       65.14       63.24      8.61 o
  11   6   2      122.11      116.30      8.38 o
  12   6   2       24.31        6.25      8.26 o
  13   6   2       51.38       37.21     10.46 o
  14   6   2      146.89      127.95     13.04 o
  15   6   2       48.29       46.46     11.06 o
  16   6   2       96.62       94.99     14.56 o
  17   6   2       28.24       33.72     12.25 o
  18   6   2        2.27       -3.74     11.95 o
  19   6   2       27.16       17.67     13.15 o
  20   6   2       15.98       -0.66     22.78 o
  21   6   2        0.23      -12.13     14.23 o
  22   6   2       29.81       20.77     16.74 o
 -22   7   2        0.39      -12.09     21.85 o
 -21   7   2        0.42       10.69     21.39 o
 -20   7   2       63.62      112.51     24.64 o
 -19   7   2       93.75      104.01     17.90 o
 -18   7   2       17.56       17.50     14.89 o
 -17   7   2       24.44        8.03     13.62 o
 -16   7   2        0.15       -9.26      9.26 o
 -15   7   2       27.68       28.67      9.41 o
 -14   7   2       22.00        8.23      8.52 o
 -13   7   2       43.92       26.92      7.56 o
 -12   7   2       86.52       71.61      8.23 o
 -11   7   2       24.82       22.22      6.51 o
 -10   7   2        8.60       -0.51      5.75 o
  -9   7   2        1.46       -3.67      5.39 o
  -8   7   2        2.96       -4.70      4.70 o
  -7   7   2       63.69       51.90      6.08 o
  -6   7   2        0.70       -4.68      4.68 o
  -5   7   2      283.11      273.90     10.00 o
  -4   7   2      635.41      632.40     16.44 o
  -3   7   2      467.82      423.43     12.13 o
  -2   7   2       27.26       15.91      5.16 o
  -1   7   2        0.07       -0.83      3.59 o
   0   7   2      229.16      216.45      7.46 o
   1   7   2        0.99        0.59      3.63 o
   2   7   2       54.79       65.96      4.92 o
   3   7   2     1007.16      956.16     18.90 o
   4   7   2     1039.62      997.32     19.60 o
   5   7   2      247.03      209.91      7.72 o
   6   7   2      646.11      620.97     14.50 o
   7   7   2      281.96      278.32      9.40 o
   8   7   2        0.10       -1.97      5.44 o
   9   7   2        4.49        6.15      6.02 o
  10   7   2      960.32      929.47     27.60 o
  11   7   2      104.56      106.71     17.70 o
  12   7   2        6.76       -6.07      9.21 o
  13   7   2      217.65      210.64     15.53 o
  14   7   2        6.72        8.38     11.45 o
  15   7   2        0.10       -6.62     11.34 o
  16   7   2        1.31       -7.84     12.25 o
  17   7   2        4.42      -11.97     11.97 o
  18   7   2       52.81       32.12     16.04 o
  19   7   2        4.24      -15.34     15.34 o
  20   7   2        4.32      -14.12     14.12 o
  21   7   2        0.99      -14.42     14.42 o
 -21   8   2        1.03       26.04     22.78 o
 -20   8   2       21.80       55.79     22.78 o
 -19   8   2        8.58       19.06     21.39 o
 -18   8   2      228.25      340.32     35.33 o
 -17   8   2      102.18      138.71     18.66 o
 -16   8   2        0.54       21.26     14.70 o
 -15   8   2      119.04      135.02     13.90 o
 -14   8   2        3.28       13.98      9.18 o
 -13   8   2       87.01       84.19     10.69 o
 -12   8   2       19.61       10.11      9.26 o
 -11   8   2      362.65      378.70     15.23 o
 -10   8   2      213.63      208.76     11.54 o
  -9   8   2       22.20       11.24      6.86 o
  -8   8   2       19.75       14.58      6.29 o
  -7   8   2        5.11       -5.74      5.74 o
  -6   8   2       13.12        1.46      5.68 o
  -5   8   2       22.70        8.50      6.09 o
  -4   8   2      551.91      537.09     16.27 o
  -3   8   2      641.72      608.21     17.46 o
  -2   8   2        3.97       10.43      5.43 o
  -1   8   2      224.98      260.15     12.60 o
   0   8   2     1102.21     1060.72     23.74 o
   1   8   2      757.10      754.42     17.14 o
   2   8   2      197.03      201.31      8.10 o
   3   8   2      213.49      198.66      8.12 o
   4   8   2        2.53        2.62      4.61 o
   5   8   2      608.15      631.12     14.56 o
   6   8   2      844.54      840.99     20.16 o
   7   8   2      482.62      477.79     16.47 o
   8   8   2      970.09      858.15     24.29 o
   9   8   2       62.59       72.97      8.69 o
  10   8   2      125.40      152.08     11.99 o
  11   8   2       94.70      106.53     12.34 o
  12   8   2      296.38      273.88     18.02 o
  13   8   2      116.80      126.77     13.34 o
  14   8   2       91.75       80.85     12.52 o
  15   8   2        2.35       -4.24     10.33 o
  16   8   2       21.67        8.54     13.14 o
  17   8   2        9.71       -1.71     12.98 o
  18   8   2        0.54        4.53     13.80 o
  19   8   2       77.85       71.93     16.40 o
  20   8   2       38.90       60.47     17.14 o
 -19   9   2        2.83        9.30     22.78 o
 -18   9   2        0.07        2.32     21.39 o
 -17   9   2       39.91       64.62     23.25 o
 -16   9   2       83.50       60.40     22.78 o
 -15   9   2       75.13       70.64     16.94 o
 -14   9   2        1.05      -10.85     11.16 o
 -13   9   2       58.66       56.52     12.47 o
 -12   9   2       24.07       19.40      9.79 o
 -11   9   2       18.17       13.31      9.16 o
 -10   9   2       28.58       52.64      9.76 o
  -9   9   2      202.68      214.74     16.57 o
  -8   9   2       91.93      126.64     12.69 o
  -7   9   2       59.72       63.06     10.62 o
  -6   9   2       66.89       80.30     10.95 o
  -5   9   2       11.54        4.33      7.25 o
  -4   9   2      114.09      151.80     10.10 o
  -3   9   2      899.15      876.80     27.24 o
  -2   9   2       81.77      122.86     12.05 o
  -1   9   2       35.40       30.72      6.77 o
   0   9   2        0.06        1.14      8.02 o
   1   9   2      174.69      182.94     10.12 o
   2   9   2       98.25       82.77      8.08 o
   3   9   2       61.37       78.31      7.95 o
   4   9   2      950.37      999.02     25.01 o
   5   9   2      257.47      291.38     16.75 o
   6   9   2        6.60       -6.58      6.58 o
   7   9   2       15.09        4.73      7.19 o
   8   9   2       69.46       68.67     10.27 o
   9   9   2        4.38       -7.32      7.32 o
  10   9   2       15.88        9.58      9.74 o
  11   9   2       73.06       64.21     11.65 o
  12   9   2        2.52       -9.12      9.12 o
  13   9   2       20.05       -0.20     10.17 o
  14   9   2       54.00       46.86     11.91 o
  15   9   2       11.10       19.94     21.85 o
  16   9   2        1.38      -13.15     13.15 o
  17   9   2        0.39       -4.65     20.22 o
  18   9   2        6.18        7.05     15.08 o
  19   9   2        0.01       -4.52     14.89 o
 -17  10   2        2.03       14.41     23.25 o
 -16  10   2        0.22      -20.92     20.92 o
 -15  10   2       16.07      -19.53     20.46 o
 -14  10   2        6.45      -17.20     21.85 o
 -13  10   2        1.25      -19.06     19.06 o
 -12  10   2        8.44       -6.44     13.97 o
 -11  10   2        0.55       -3.83      9.16 o
 -10  10   2        2.80       -4.44      9.73 o
  -9  10   2      169.65      200.64     14.24 o
  -8  10   2       15.99       26.79      9.54 o
  -7  10   2       14.67       26.67      9.17 o
  -6  10   2       12.00       21.08      9.20 o
  -5  10   2       39.78       69.72     11.81 o
  -4  10   2       40.88       60.23      9.72 o
  -3  10   2       18.71       32.63      8.82 o
  -2  10   2      238.11      244.82     14.18 o
  -1  10   2      158.41      199.64     18.86 o
   0  10   2      164.32      210.89     12.99 o
   1  10   2       72.82      114.92     11.45 o
   2  10   2      170.45      180.05     13.42 o
   3  10   2       60.20       86.86     10.90 o
   4  10   2      264.87      283.78     29.52 o
   5  10   2       19.44       33.24      9.56 o
   6  10   2      100.89       85.63     10.96 o
   7  10   2       20.75       12.77      9.06 o
   8  10   2       15.90       -0.82     14.41 o
   9  10   2       97.82       91.67     14.96 o
  10  10   2       23.93       21.70     25.11 o
  11  10   2        1.31      -16.04     16.04 o
  12  10   2       25.44        4.23     13.14 o
  13  10   2       14.14        2.78     19.76 o
  14  10   2        1.45      -13.25     13.81 o
  15  10   2        1.08       -1.00     16.27 o
  16  10   2        0.26      -12.54     14.56 o
  17  10   2        9.67       -7.19     14.56 o
 -15  11   2       29.16       25.57     22.78 o
 -14  11   2       59.41        0.46     21.85 o
 -13  11   2       31.19        9.30     22.78 o
 -12  11   2        1.85       -1.86     21.85 o
 -11  11   2        3.39      -14.41     20.92 o
 -10  11   2        2.56        2.78     14.12 o
  -9  11   2        8.25        1.53     10.04 o
  -8  11   2        0.05       -9.45      9.45 o
  -7  11   2       45.98       65.43     11.11 o
  -6  11   2        1.51        8.68     11.18 o
  -5  11   2      179.54      176.67     15.10 o
  -4  11   2       25.27       72.01     16.97 o
  -3  11   2      191.06      228.34     19.19 o
  -2  11   2      181.57      236.40     16.36 o
  -1  11   2       36.55       41.38     11.62 o
   0  11   2       99.57       97.33     12.17 o
   1  11   2       18.36       39.22     10.92 o
   2  11   2       27.01       68.50     15.52 o
   3  11   2      196.24      288.02     17.80 o
   4  11   2      409.43      477.44     35.06 o
   5  11   2      170.22      226.05     34.17 o
   6  11   2       16.99       10.00     19.29 o
   7  11   2        0.45      -19.99     19.99 o
   8  11   2       31.17       17.87     17.20 o
   9  11   2      109.04      110.68     16.40 o
  10  11   2       21.00        6.24     16.74 o
  11  11   2        3.11      -12.98     12.98 o
  12  11   2        2.60      -13.47     13.47 o
  13  11   2       10.75       -9.69     14.56 o
  14  11   2        0.28       -9.84     15.59 o
  15  11   2        1.04      -13.95     22.78 o
 -13  12   2       25.45       15.34     23.71 o
 -12  12   2       57.51       78.57     25.57 o
 -11  12   2       10.73       18.60     23.71 o
 -10  12   2        0.06      -13.02     21.85 o
  -9  12   2       13.86       24.18     22.78 o
  -8  12   2        6.89      -14.41     20.92 o
  -7  12   2       68.89       79.97     24.64 o
  -6  12   2        0.32       20.92     20.92 o
  -5  12   2        0.74       -4.94     13.97 o
  -4  12   2       40.16       16.82     14.45 o
  -3  12   2       38.86       15.83     14.63 o
  -2  12   2        1.20       -3.54     13.97 o
  -1  12   2       35.45       54.24     15.28 o
   0  12   2      161.06      172.36     18.33 o
   1  12   2      241.84      290.74     23.66 o
   2  12   2       20.81       45.96     14.75 o
   3  12   2       10.90       16.32     13.64 o
   4  12   2       71.43       72.53     15.28 o
   5  12   2      116.96      134.11     17.48 o
   6  12   2       60.77       72.56     16.07 o
   7  12   2      115.28      123.91     17.86 o
   8  12   2       56.24       65.31     19.53 o
   9  12   2        4.41       -2.87     19.29 o
  10  12   2       93.65       73.46     26.97 o
  11  12   2       55.10       32.08     26.04 o
  12  12   2        1.33      -19.06     22.78 o
  13  12   2        0.80      -23.71     23.71 o
  -9  13   2       30.63       32.08     25.11 o
  -8  13   2       22.17        7.44     24.64 o
  -7  13   2       15.61       -0.93     23.71 o
  -6  13   2       38.67       51.61     24.64 o
  -5  13   2       50.79       69.74     25.11 o
  -4  13   2        2.21        3.72     23.25 o
  -3  13   2       53.70       59.04     26.04 o
  -2  13   2       83.17      108.79     27.89 o
  -1  13   2      136.03      176.67     30.68 o
   0  13   2       31.57       40.45     24.64 o
   1  13   2       21.50        5.11     23.25 o
   2  13   2       36.63       28.82     24.64 o
   3  13   2       92.85       97.17     27.89 o
   4  13   2      101.97      135.29     29.29 o
   5  13   2       38.04        0.46     23.25 o
   6  13   2       24.86      -16.74     23.25 o
   7  13   2        0.16      -14.41     22.78 o
   8  13   2       21.21       14.88     24.18 o
   9  13   2       19.77      -16.74     24.64 o
   0  14   2        7.70      -24.64     26.04 o
 -25   1   3       54.04       91.59     27.89 o
 -24   1   3        2.00        0.85     16.27 o
 -23   1   3        0.10      -13.25     15.12 o
 -22   1   3        2.98       -4.59     14.60 o
 -21   1   3        1.72      -10.45     10.45 o
 -20   1   3       74.28       52.67     11.34 o
 -19   1   3        1.07       -7.95      7.95 o
 -18   1   3       87.42       76.03     10.50 o
 -17   1   3      443.47      399.92     27.31 o
 -16   1   3      113.32      116.89      9.74 o
 -15   1   3       59.80       58.51      7.81 o
 -14   1   3     1223.31     1125.33     46.84 o
 -13   1   3        0.23       -4.58      4.92 o
 -12   1   3      112.41      117.04      7.58 o
 -11   1   3      187.36      175.53      6.70 o
 -10   1   3      180.94      151.91      6.40 o
  -9   1   3     2254.44     2282.53     42.37 o
  -8   1   3     2923.28     2741.19     50.02 o
  -7   1   3      685.08      613.41     15.24 o
  -6   1   3     1911.18     2076.96     45.19 o
  -5   1   3      481.29      539.17     11.73 o
  -4   1   3    10781.92    11640.67    222.19 o
  -3   1   3     6017.34     6524.25    192.05 o
  -2   1   3     4662.55     5430.50    180.00 o
  -1   1   3     3402.07     3934.12    106.58 o
   0   1   3      228.53      245.61     11.81 o
   1   1   3     1763.67     2088.74     78.12 o
   2   1   3     3023.91     3548.51    140.10 o
   3   1   3     1754.79     1899.53     82.81 o
   4   1   3       58.54       56.54      7.82 o
   5   1   3      347.16      395.34     13.35 o
   6   1   3        2.17       -0.93      4.93 o
   7   1   3      206.16      165.91      8.93 o
   8   1   3      147.98      169.36      7.89 o
   9   1   3      735.46      818.10     18.68 o
  10   1   3       30.09       41.40      4.46 o
  11   1   3      120.98      159.71      7.46 o
  12   1   3      118.13      133.61      7.06 o
  13   1   3       46.12       36.82      5.53 o
  14   1   3       50.40       44.28      8.09 o
  15   1   3       71.05       64.05      7.97 o
  16   1   3      733.24      724.23     24.62 o
  17   1   3      317.33      340.10     16.73 o
  18   1   3       83.25       71.71     10.17 o
  19   1   3        0.28       -8.83      8.83 o
  20   1   3       44.39       55.13     11.42 o
  21   1   3      103.21      112.41     12.91 o
  22   1   3        6.84        7.63     13.43 o
  23   1   3       51.70       45.44     16.07 o
  24   1   3        0.71      -14.78     14.78 o
  25   1   3        4.47      -15.57     15.57 o
 -25   2   3        0.13       15.31     17.09 o
 -24   2   3       23.90       61.64     17.39 o
 -23   2   3       44.68       48.07     16.10 o
 -22   2   3        7.91       -0.92     14.56 o
 -21   2   3       26.00       10.40     14.09 o
 -20   2   3        1.12      -10.08     10.08 o
 -19   2   3       31.02       10.76      8.92 o
 -18   2   3      143.15      118.97     10.72 o
 -17   2   3       10.10       -1.88      7.06 o
 -16   2   3        0.10       -7.05      7.05 o
 -15   2   3       57.98       47.95      7.62 o
 -14   2   3        1.57       -6.36      6.36 o
 -13   2   3       12.46        0.12      5.25 o
 -12   2   3      607.16      547.35     16.89 o
 -11   2   3      200.17      188.86      9.34 o
 -10   2   3     4119.01     3995.09     82.73 o
  -9   2   3       40.98       40.16      6.63 o
  -8   2   3      658.96      682.87     17.74 o
  -7   2   3       77.52       99.93      4.83 o
  -6   2   3     1559.34     1483.54     30.38 o
  -5   2   3      955.02      917.93     18.35 o
  -4   2   3      222.45      236.87      7.24 o
  -3   2   3     1126.96     1133.21     21.18 o
  -2   2   3      288.56      397.95     12.93 o
  -1   2   3     4794.10     5220.71    147.21 o
   0   2   3       50.55       59.08      7.85 o
   1   2   3     2581.74     2678.78     61.76 o
   2   2   3     9225.01     9374.25    195.45 o
   3   2   3      829.40      861.29     23.49 o
   4   2   3     1716.36     1645.76     38.75 o
   5   2   3        0.03        9.23      3.56 o
   6   2   3       49.90       74.85      6.34 o
   7   2   3        6.63       18.23      3.66 o
   8   2   3      456.85      509.02     13.80 o
   9   2   3     2297.53     2307.91     52.06 o
  10   2   3        5.30       -2.00      4.34 o
  11   2   3      267.88      256.74     11.13 o
  12   2   3      201.93      207.63      9.90 o
  13   2   3      788.12      750.03     20.83 o
  14   2   3      324.51      353.62     13.99 o
  15   2   3      644.06      629.47     19.69 o
  16   2   3       90.83       98.47     11.52 o
  17   2   3       99.55       89.62     10.75 o
  18   2   3       23.03       28.20      9.58 o
  19   2   3      142.79      149.21     13.00 o
  20   2   3      144.88      152.90     13.82 o
  21   2   3        4.42       18.01     11.54 o
  22   2   3       19.69       19.53     14.14 o
  23   2   3        0.16      -13.47     13.47 o
  24   2   3       34.00       37.34     16.43 o
 -24   3   3       15.52       17.32     17.43 o
 -23   3   3        0.48       14.90     15.92 o
 -22   3   3        0.91       25.36     15.28 o
 -21   3   3        0.12       -0.26     31.15 o
 -20   3   3      141.63      200.69     18.52 o
 -19   3   3        6.98        8.15     12.06 o
 -18   3   3       47.68       43.31     11.54 o
 -17   3   3        0.35       -6.85      6.85 o
 -16   3   3       77.99       58.53      8.54 o
 -15   3   3      399.54      350.20     16.12 o
 -14   3   3       37.79       16.01      8.86 o
 -13   3   3      213.62      177.49     10.66 o
 -12   3   3      124.92      131.34      7.75 o
 -11   3   3      159.51      138.17      7.60 o
 -10   3   3      811.40      864.79     18.59 o
  -9   3   3     4302.78     4099.29     70.16 o
  -8   3   3     2676.76     2591.48     45.24 o
  -7   3   3     3751.43     3704.58     63.30 o
  -6   3   3       41.50       56.63      4.91 o
  -5   3   3     2248.57     2247.83     41.82 o
  -4   3   3     5679.49     6210.32    117.89 o
  -3   3   3      723.22      700.87     14.56 o
  -2   3   3       14.60       43.25      7.52 o
  -1   3   3    15322.79    16401.30    277.23 o
   0   3   3     2073.46     2214.43     39.15 o
   1   3   3      121.12      185.51     11.17 o
   2   3   3     1441.53     1618.94     30.53 o
   3   3   3     1745.02     1774.36     35.43 o
   4   3   3      449.11      467.41     11.99 o
   5   3   3       51.80       55.70      6.40 o
   6   3   3       56.58       54.25      4.80 o
   7   3   3      165.57      150.39      9.79 o
   8   3   3      129.35      104.22      7.01 o
   9   3   3      243.56      247.80      9.83 o
  10   3   3       91.47      108.51      7.47 o
  11   3   3      188.80      175.95      9.24 o
  12   3   3       15.81       13.36      5.90 o
  13   3   3        4.15       -2.35      5.91 o
  14   3   3       41.97       47.69      7.64 o
  15   3   3      938.59      838.36     24.37 o
  16   3   3      224.55      227.74     12.87 o
  17   3   3        6.13        0.27      8.75 o
  18   3   3        1.43       -0.43      9.21 o
  19   3   3        0.76       -8.74      9.22 o
  20   3   3        7.16       -8.67     10.51 o
  21   3   3       38.50       42.56     12.48 o
  22   3   3      102.12      117.08     17.59 o
  23   3   3       58.75       75.59     17.34 o
  24   3   3       11.67        0.02     14.96 o
 -24   4   3        0.81       25.60     39.05 o
 -23   4   3        1.31       11.57     15.92 o
 -22   4   3        4.27        4.61     15.41 o
 -21   4   3       19.96       55.11     15.69 o
 -20   4   3       51.03       56.08     15.16 o
 -19   4   3        6.59       -7.00     12.58 o
 -18   4   3        2.17       -3.49      9.30 o
 -17   4   3      159.07      168.02     16.44 o
 -16   4   3        1.94        0.32      7.00 o
 -15   4   3      143.78      127.85     10.09 o
 -14   4   3       44.93       62.69      8.27 o
 -13   4   3        0.00       -5.44      5.44 o
 -12   4   3       11.25        3.09      4.86 o
 -11   4   3      155.26      139.68      7.38 o
 -10   4   3       99.66       91.65      6.13 o
  -9   4   3       25.13        9.27      6.42 o
  -8   4   3       74.87       61.82      6.69 o
  -7   4   3     1218.64     1152.32     24.65 o
  -6   4   3       89.93       95.98      7.69 o
  -5   4   3       87.86       89.23      6.38 o
  -4   4   3      195.91      151.57      6.68 o
  -3   4   3      386.81      439.82     11.65 o
  -2   4   3      110.86      134.11      7.81 o
  -1   4   3     6214.90     6414.16    113.52 o
   0   4   3     1494.77     1674.99     31.50 o
   1   4   3      824.63      932.73     34.17 o
   2   4   3     8066.64     8101.52    142.37 o
   3   4   3     1626.36     1694.50     31.64 o
   4   4   3      131.11      172.87     10.43 o
   5   4   3      465.23      499.43     27.63 o
   6   4   3      633.24      646.87     17.29 o
   7   4   3        0.05        2.22      4.32 o
   8   4   3      101.04      113.16      6.98 o
   9   4   3       58.13       77.83      6.60 o
  10   4   3        0.36       -5.30      5.30 o
  11   4   3      111.12      120.01      9.15 o
  12   4   3      675.28      671.24     22.00 o
  13   4   3       52.08       74.95      9.12 o
  14   4   3      269.00      242.10     14.40 o
  15   4   3      351.12      286.92     15.47 o
  16   4   3       71.77       79.08     10.24 o
  17   4   3        0.45       -1.75      7.72 o
  18   4   3       14.21       -1.61      9.58 o
  19   4   3        8.56      -10.03     10.03 o
  20   4   3        1.28      -10.93     10.93 o
  21   4   3        1.18      -12.30     12.30 o
  22   4   3        7.85      -14.64     14.64 o
  23   4   3        0.17       -9.79     14.96 o
  24   4   3        4.25      -13.97     15.44 o
 -23   5   3        1.82       -9.55     16.54 o
 -22   5   3        0.39        7.79     15.62 o
 -21   5   3       22.14       26.83     15.69 o
 -20   5   3       26.15       36.23     14.83 o
 -19   5   3       54.47       75.17     15.49 o
 -18   5   3       18.35        8.48     12.84 o
 -17   5   3        3.51       20.30     12.17 o
 -16   5   3       14.06       11.81      8.78 o
 -15   5   3       93.31      122.27     10.18 o
 -14   5   3       11.37        7.56      7.28 o
 -13   5   3       25.50       37.51     11.30 o
 -12   5   3        0.49        7.26      7.58 o
 -11   5   3        4.42        9.26      6.75 o
 -10   5   3        0.85       12.97      7.72 o
  -9   5   3      257.68      221.78      9.81 o
  -8   5   3      598.06      533.06     15.32 o
  -7   5   3     1613.04     1512.01     34.12 o
  -6   5   3      935.63      952.93     21.38 o
  -5   5   3       41.58       46.51      4.50 o
  -4   5   3      303.26      284.69      8.58 o
  -3   5   3     2492.96     2400.57     44.22 o
  -2   5   3     3002.06     2965.76     53.86 o
  -1   5   3      469.98      400.44     12.90 o
   0   5   3       17.20        7.11      3.90 o
   1   5   3      141.00      144.83      6.27 o
   2   5   3       98.72      112.37      5.93 o
   3   5   3        2.16       -2.14      3.78 o
   4   5   3       26.77       11.81      4.16 o
   5   5   3       23.82       21.61      4.11 o
   6   5   3       25.87       30.53      5.38 o
   7   5   3       43.57       31.71      9.83 o
   8   5   3        6.88        2.28      5.71 o
   9   5   3       53.66       40.28      9.13 o
  10   5   3       90.40       91.25      8.96 o
  11   5   3       72.38       83.43      9.14 o
  12   5   3      205.29      239.13     13.71 o
  13   5   3      158.38      160.68     11.97 o
  14   5   3      331.67      336.86     16.14 o
  15   5   3        6.25       -9.36      9.36 o
  16   5   3       60.31       69.10     11.89 o
  17   5   3      133.66      173.51     13.92 o
  18   5   3        1.86      -10.67     10.67 o
  19   5   3        2.35      -12.16     12.16 o
  20   5   3        0.70       -7.61     11.65 o
  21   5   3       57.09       50.72     15.28 o
  22   5   3       14.83      -14.46     14.46 o
  23   5   3        7.17      -14.24     15.41 o
 -23   6   3        3.87        8.83     24.18 o
 -22   6   3        1.63       -0.58     15.92 o
 -21   6   3        6.10       14.23     15.77 o
 -20   6   3       22.81       17.13     15.95 o
 -19   6   3       25.36       10.57     14.29 o
 -18   6   3        3.93       -1.44     13.52 o
 -17   6   3       74.00       57.67     14.52 o
 -16   6   3       11.88       12.42     12.06 o
 -15   6   3        0.11      -11.42     11.42 o
 -14   6   3        9.76        6.07      7.67 o
 -13   6   3       92.07       90.56      9.41 o
 -12   6   3     1370.24     1396.78     36.58 o
 -11   6   3      755.78      687.44     21.43 o
 -10   6   3        0.93       -5.93      5.93 o
  -9   6   3       77.18       75.01     11.26 o
  -8   6   3        9.81       -0.56      6.89 o
  -7   6   3       10.52        0.89      5.59 o
  -6   6   3      107.66      130.60     10.94 o
  -5   6   3     3477.53     3413.11     71.95 o
  -4   6   3     2662.61     2510.75     49.91 o
  -3   6   3       13.34       10.64      5.00 o
  -2   6   3       78.35      107.53      8.14 o
  -1   6   3     1868.56     1781.87     36.32 o
   0   6   3     1755.30     1795.43     36.41 o
   1   6   3       61.00       32.33      5.30 o
   2   6   3        9.96        6.04      4.39 o
   3   6   3      109.13      102.80      6.51 o
   4   6   3      449.90      435.76     11.72 o
   5   6   3       40.45       34.08      4.81 o
   6   6   3      297.77      345.24     10.30 o
   7   6   3       29.62       28.17     10.00 o
   8   6   3      716.98      616.41     20.67 o
   9   6   3        0.06       -6.69      6.69 o
  10   6   3       37.10       32.35      8.30 o
  11   6   3      524.15      502.57     19.40 o
  12   6   3      633.70      596.94     24.62 o
  13   6   3        3.30       -1.65      9.25 o
  14   6   3      175.70      195.99     14.76 o
  15   6   3       15.67       16.57     10.41 o
  16   6   3      139.32      151.88     14.51 o
  17   6   3       12.37       33.23     12.96 o
  18   6   3      279.64      344.17     21.02 o
  19   6   3        8.17        6.43     11.70 o
  20   6   3       36.53       23.55     19.06 o
  21   6   3       40.34       47.96     19.29 o
  22   6   3        0.94       -5.89     19.53 o
 -21   7   3        2.61       14.91     16.21 o
 -20   7   3       49.24       75.23     17.53 o
 -19   7   3        0.04        0.48     15.22 o
 -18   7   3       11.98       -4.12     13.95 o
 -17   7   3        6.16       -2.56     13.62 o
 -16   7   3        3.44       -6.75     14.18 o
 -15   7   3       23.71       16.16     12.62 o
 -14   7   3        2.38       -6.79      9.06 o
 -13   7   3      122.23      106.67     14.62 o
 -12   7   3      140.46      139.28     10.68 o
 -11   7   3      169.22      196.86     12.13 o
 -10   7   3      461.12      418.48     16.24 o
  -9   7   3      105.79      111.48      9.52 o
  -8   7   3      489.93      414.59     14.48 o
  -7   7   3     1715.58     1668.52     39.33 o
  -6   7   3      794.91      879.88     22.95 o
  -5   7   3      119.83      157.62      9.95 o
  -4   7   3     1374.76     1344.01     31.42 o
  -3   7   3     1749.96     1681.32     38.02 o
  -2   7   3     1936.56     1875.63     41.73 o
  -1   7   3      689.61      721.82     17.86 o
   0   7   3        4.55       -3.51      7.74 o
   1   7   3       70.48       93.38      7.05 o
   2   7   3      929.86      936.74     23.46 o
   3   7   3      159.29      153.59      7.63 o
   4   7   3       47.58       37.57      5.31 o
   5   7   3      298.73      324.03     10.17 o
   6   7   3       20.64       21.41      6.07 o
   7   7   3      249.42      237.16     13.29 o
   8   7   3       99.31       71.66      9.43 o
   9   7   3        6.73        3.01      9.34 o
  10   7   3      424.47      386.66     19.53 o
  11   7   3       14.28       13.86      9.63 o
  12   7   3        6.01        1.44      9.32 o
  13   7   3        5.44        8.55     10.03 o
  14   7   3       37.91       18.56     10.64 o
  15   7   3      222.73      202.79     18.37 o
  16   7   3       93.05       94.47     15.74 o
  17   7   3        0.51      -12.58     12.58 o
  18   7   3       11.97        9.71     15.11 o
  19   7   3        0.47      -20.39     23.01 o
  20   7   3        1.30      -10.26     23.94 o
  21   7   3       24.79       44.28     17.20 o
 -20   8   3        0.71       21.36     16.68 o
 -19   8   3       21.35       26.62     17.14 o
 -18   8   3        6.24       20.17     16.35 o
 -17   8   3        1.97       34.28     24.87 o
 -16   8   3       26.57       35.14     14.49 o
 -15   8   3        8.08        2.01     13.07 o
 -14   8   3       19.83      -10.16     15.81 o
 -13   8   3       50.88       43.44     11.90 o
 -12   8   3        1.82       -9.04      9.04 o
 -11   8   3       39.73       25.39     11.33 o
 -10   8   3        4.91        2.34      8.43 o
  -9   8   3       37.27       24.57      8.58 o
  -8   8   3       23.91       12.43      7.54 o
  -7   8   3        7.19       -6.77      6.77 o
  -6   8   3       69.29       68.22      7.89 o
  -5   8   3      112.79      107.36      8.75 o
  -4   8   3       16.74       -0.52      6.35 o
  -3   8   3      144.91      157.41      9.68 o
  -2   8   3       28.24       12.61      6.71 o
  -1   8   3       39.45       22.02      7.17 o
   0   8   3       13.48        0.62      7.70 o
   1   8   3       18.14        7.38      6.25 o
   2   8   3       10.57        8.80      5.75 o
   3   8   3      211.00      229.54     10.27 o
   4   8   3       27.03       41.07      6.70 o
   5   8   3       67.80       74.03      8.40 o
   6   8   3       10.57       -5.82      6.56 o
   7   8   3       56.01       40.66     14.16 o
   8   8   3       67.64       39.86      8.96 o
   9   8   3      435.49      400.54     17.91 o
  10   8   3        2.99       -3.85      7.93 o
  11   8   3       23.20       18.48      9.04 o
  12   8   3        4.51       -9.95      9.95 o
  13   8   3       21.36       10.78     12.58 o
  14   8   3       10.18      -10.15     11.92 o
  15   8   3        6.40       -8.72     12.91 o
  16   8   3        0.24       -6.55     13.47 o
  17   8   3      122.99      132.53     18.40 o
  18   8   3      177.43      213.42     21.20 o
  19   8   3        0.83        9.67     15.44 o
  20   8   3       10.42       -4.41     16.02 o
 -19   9   3        0.14        8.83     23.25 o
 -18   9   3        0.30      -11.87     16.74 o
 -17   9   3        0.33       -4.75     16.28 o
 -16   9   3        0.02      -14.97     14.97 o
 -15   9   3       22.53        5.44     23.48 o
 -14   9   3        1.50       11.62     14.52 o
 -13   9   3        7.48      -11.55     13.29 o
 -12   9   3       23.60        3.15     13.40 o
 -11   9   3       21.47       18.90     11.38 o
 -10   9   3       68.45      106.82     13.73 o
  -9   9   3      212.35      244.76     18.06 o
  -8   9   3      147.78      153.57     14.91 o
  -7   9   3      394.63      438.46     19.71 o
  -6   9   3      245.60      309.74     16.65 o
  -5   9   3      309.87      334.91     18.39 o
  -4   9   3      173.99      179.75     15.50 o
  -3   9   3       54.64       50.50      9.93 o
  -2   9   3        2.32       -6.71      6.71 o
  -1   9   3      148.11      161.22     10.96 o
   0   9   3      398.92      382.83     15.40 o
   1   9   3      242.70      238.71     12.91 o
   2   9   3       20.35        9.96      7.36 o
   3   9   3       46.50       51.58      8.47 o
   4   9   3       37.31       23.91      8.78 o
   5   9   3        3.74       -5.00      8.04 o
   6   9   3       42.58       29.79      9.15 o
   7   9   3        7.77        2.45      9.73 o
   8   9   3        1.05       -1.24     10.00 o
   9   9   3       70.86       48.46     11.37 o
  10   9   3        5.24       -0.66     11.78 o
  11   9   3        2.43       -9.24      9.24 o
  12   9   3      125.37      115.76     13.74 o
  13   9   3        0.18       -7.36     16.67 o
  14   9   3       95.14       88.72     13.75 o
  15   9   3       32.86       16.55     14.75 o
  16   9   3       36.55       15.45     15.59 o
  17   9   3        0.02       -6.57     31.85 o
  18   9   3        5.31       -0.93     15.45 o
 -17  10   3       21.19       21.85     23.71 o
 -16  10   3        0.05      -16.81     16.81 o
 -15  10   3        6.67      -16.04     16.04 o
 -14  10   3       21.90      -15.86     15.86 o
 -13  10   3        7.33      -14.62     14.62 o
 -12  10   3       26.15       18.85     16.97 o
 -11  10   3      143.56      152.57     18.93 o
 -10  10   3       89.05      116.69     23.71 o
  -9  10   3       85.59       90.53     17.27 o
  -8  10   3        1.48       13.15     13.43 o
  -7  10   3      242.85      275.88     24.24 o
  -6  10   3      309.11      345.04     26.70 o
  -5  10   3      200.23      230.59     17.55 o
  -4  10   3      145.88      143.90     20.00 o
  -3  10   3      142.09      125.02     13.78 o
  -2  10   3        6.44       15.17     25.16 o
  -1  10   3      239.46      267.25     17.76 o
   0  10   3      399.83      470.10     22.72 o
   1  10   3      592.72      618.66     29.26 o
   2  10   3       76.05       92.55     26.27 o
   3  10   3       19.62       12.79     11.97 o
   4  10   3        9.63       -9.68     18.60 o
   5  10   3        1.45      -13.48     16.27 o
   6  10   3       56.54       12.70     20.22 o
   7  10   3        8.60       -6.16     11.92 o
   8  10   3        0.12        8.35     12.30 o
   9  10   3        6.48       -8.53     12.15 o
  10  10   3        0.90       -8.29     12.81 o
  11  10   3        0.25      -12.30     12.30 o
  12  10   3        5.97       10.00     13.43 o
  13  10   3      192.75      217.47     20.54 o
  14  10   3      133.27      154.07     19.07 o
  15  10   3       52.69       58.42     16.76 o
  16  10   3        0.12      -15.11     15.11 o
  17  10   3       24.89       36.69     18.07 o
 -15  11   3       14.71      -22.32     22.32 o
 -14  11   3       12.03        6.51     23.25 o
 -13  11   3       26.81       11.16     22.32 o
 -12  11   3        5.72      -19.06     21.39 o
 -11  11   3       37.33       47.93     21.62 o
 -10  11   3       36.53        4.69     16.97 o
  -9  11   3       82.47       79.57     16.10 o
  -8  11   3      178.81      190.39     19.07 o
  -7  11   3       98.27      111.31     14.80 o
  -6  11   3        6.09       -3.64     10.99 o
  -5  11   3       37.29       34.02     12.00 o
  -4  11   3      114.86      118.22     14.70 o
  -3  11   3      137.51      121.58     16.76 o
  -2  11   3       53.08       55.02     14.45 o
  -1  11   3       18.70       26.05     13.29 o
   0  11   3      124.65      134.59     16.43 o
   1  11   3        1.53       59.14     17.90 o
   2  11   3      193.69      242.55     20.20 o
   3  11   3       14.09       41.33     21.15 o
   4  11   3        9.82        0.25     17.43 o
   5  11   3        4.87        3.17     12.98 o
   6  11   3       86.39       94.63     15.94 o
   7  11   3        6.47      -10.93     12.49 o
   8  11   3        2.99       -1.33     13.14 o
   9  11   3        7.94      -12.98     12.98 o
  10  11   3        0.50      -13.47     13.47 o
  11  11   3        4.43        8.06     14.96 o
  12  11   3       10.67       -1.90     14.96 o
  13  11   3       29.16       32.06     16.21 o
  14  11   3        0.01      -14.96     14.96 o
  15  11   3       13.09        7.44     23.71 o
 -12  12   3        7.52      -20.46     23.71 o
 -11  12   3        4.45       -7.44     22.78 o
 -10  12   3        2.28       -8.50     15.81 o
  -9  12   3        6.59      -14.60     14.60 o
  -8  12   3       21.21       15.79     15.94 o
  -7  12   3        1.03       -5.43     14.78 o
  -6  12   3        0.66       -9.54     21.85 o
  -5  12   3       22.63       -6.11     14.18 o
  -4  12   3        0.31      -13.29     13.29 o
  -3  12   3        6.47      -12.14     13.62 o
  -2  12   3        6.47        2.32     13.80 o
  -1  12   3       23.70       26.43     14.30 o
   0  12   3        2.13       -4.44     19.53 o
   1  12   3        2.98       -3.72     13.29 o
   2  12   3        8.49        1.61     13.31 o
   3  12   3        2.09       -7.36     15.81 o
   4  12   3        9.96        1.04     22.08 o
   5  12   3        1.23        6.08     13.97 o
   6  12   3        5.93        1.93     13.64 o
   7  12   3        6.76       -9.66     13.97 o
   8  12   3        0.14        6.10     14.96 o
   9  12   3       14.17       18.28     15.26 o
  10  12   3       24.19        6.40     15.41 o
  11  12   3       29.33       -0.79     16.04 o
  12  12   3       15.85      -11.62     23.25 o
  -8  13   3        9.03       -8.83     24.64 o
  -7  13   3       12.79       13.48     23.71 o
  -6  13   3       65.42       83.68     26.04 o
  -5  13   3       55.12      107.40     31.38 o
  -4  13   3       11.38       28.18     36.73 o
  -3  13   3       37.82       43.57     16.81 o
  -2  13   3       40.40       45.73     16.76 o
  -1  13   3       13.94       -6.97     22.32 o
   0  13   3        0.49      -14.45     14.45 o
   1  13   3        0.73       -6.40     14.93 o
   2  13   3        6.19      -11.44     26.04 o
   3  13   3        4.48      -14.30     14.93 o
   4  13   3        3.28       -6.88     15.03 o
   5  13   3        0.81      -16.74     16.74 o
   6  13   3        5.29        5.89     18.13 o
   7  13   3        0.07        3.45     15.81 o
   8  13   3       11.27       -7.90     24.18 o
 -25   0   4       13.86        5.58     25.11 o
 -24   0   4        8.99        2.79     22.78 o
 -23   0   4       27.86       14.41     23.25 o
 -22   0   4        1.06      -15.81     20.92 o
 -21   0   4        1.23      -18.13     18.60 o
 -20   0   4       38.12        8.60     12.82 o
 -19   0   4       16.78        5.42     12.11 o
 -18   0   4      137.94      141.03     17.98 o
 -17   0   4      447.80      399.69     47.65 o
 -16   0   4      149.26      137.25     16.40 o
 -15   0   4      422.79      413.44     25.24 o
 -14   0   4      277.91      248.53     16.11 o
 -13   0   4      120.42       99.50     10.59 o
 -12   0   4      149.61      145.53     11.46 o
 -11   0   4     1651.89     1519.63     50.69 o
 -10   0   4      913.35      839.11     28.66 o
  -9   0   4     1952.28     2170.50     57.55 o
  -8   0   4     3404.63     3856.08    116.05 o
  -7   0   4     1598.48     1582.63     49.97 o
  -6   0   4      345.96      432.97     14.88 o
  -5   0   4     7750.45     8874.24    242.81 o
  -4   0   4      536.83      717.07     25.18 o
  -3   0   4      382.23      447.57     23.01 o
  -2   0   4       87.09      112.03     24.87 o
  -1   0   4      110.39      149.23     11.64 o
   0   0   4     2332.75     2653.60    106.68 o
   1   0   4     1971.13     2271.03     81.00 o
   2   0   4     1958.85     2179.31     71.39 o
   3   0   4      789.12      716.42     30.69 o
   4   0   4      303.13      334.27     21.39 o
   5   0   4      899.92      820.25     31.07 o
   6   0   4       41.12       23.65      5.33 o
   7   0   4     1975.73     1804.81     93.45 o
   8   0   4     1159.88     1022.34     39.23 o
   9   0   4      256.67      265.47     23.71 o
  10   0   4     1721.89     1814.36     67.35 o
  11   0   4      331.71      333.39     18.52 o
  12   0   4      252.20      265.06     20.22 o
  13   0   4      317.42      327.79     20.31 o
  14   0   4      201.06      231.02     25.11 o
  15   0   4       21.16      -10.65     10.65 o
  16   0   4       15.50      -11.06     11.06 o
  17   0   4       66.52       42.12     14.07 o
  18   0   4        0.02        4.40     15.57 o
  19   0   4        9.23       -6.18     13.29 o
  20   0   4       38.23       45.04     15.75 o
  21   0   4        0.58      -14.30     14.30 o
  22   0   4        9.78       -7.13     15.13 o
  23   0   4       56.04       25.11     22.32 o
  24   0   4        1.58      -21.39     21.39 o
 -24   1   4        1.00       26.04     17.42 o
 -23   1   4        6.60        3.63     15.94 o
 -22   1   4       25.11       15.00     15.28 o
 -21   1   4       16.44        3.84     10.92 o
 -20   1   4       66.91       69.85     13.52 o
 -19   1   4        0.54       -1.84      8.18 o
 -18   1   4      357.46      316.99     16.70 o
 -17   1   4       30.91       19.38      7.79 o
 -16   1   4      567.47      505.05     25.63 o
 -15   1   4       66.63       58.58      8.21 o
 -14   1   4     1307.96     1226.01     32.58 o
 -13   1   4      699.06      649.94     19.59 o
 -12   1   4      228.94      242.63     10.57 o
 -11   1   4       44.73       51.67      5.27 o
 -10   1   4       65.74       41.76      4.60 o
  -9   1   4     1248.06     1238.98     26.16 o
  -8   1   4      849.13      889.96     19.81 o
  -7   1   4       88.30      120.48     10.09 o
  -6   1   4      385.52      415.91     10.70 o
  -5   1   4      206.17      229.54     10.96 o
  -4   1   4      743.61      702.55     20.85 o
  -3   1   4       39.76       38.23      3.65 o
  -2   1   4      827.77      979.90     32.52 o
  -1   1   4       99.11       97.21      6.00 o
   0   1   4      272.73      340.05     11.56 o
   1   1   4     1779.72     2035.30     51.52 o
   2   1   4      371.76      407.07     12.91 o
   3   1   4     1125.76     1236.80     42.95 o
   4   1   4     8394.06     8814.64    402.45 o
   5   1   4     3375.41     3377.09     97.97 o
   6   1   4       80.92       86.83      6.79 o
   7   1   4     2207.82     2546.51     75.07 o
   8   1   4     2002.29     2042.23     61.11 o
   9   1   4      404.55      393.84     18.20 o
  10   1   4     1233.55     1154.95     28.34 o
  11   1   4      406.57      394.80     11.60 o
  12   1   4      275.82      294.03     10.20 o
  13   1   4        5.72       -1.47      5.29 o
  14   1   4        5.76       -7.32      7.32 o
  15   1   4       45.81       29.60      8.68 o
  16   1   4       67.41       67.39     14.49 o
  17   1   4       55.96       40.83     10.40 o
  18   1   4       70.39       71.51     13.09 o
  19   1   4       14.67       11.05     10.03 o
  20   1   4       14.53        8.28     10.27 o
  21   1   4        2.51      -10.14     10.14 o
  22   1   4        0.83      -10.69     10.69 o
  23   1   4        0.08      -14.45     14.45 o
  24   1   4       12.41      -15.77     15.77 o
 -24   2   4       44.59       44.88     18.00 o
 -23   2   4        0.45       -6.97     15.88 o
 -22   2   4       11.52       23.87     15.44 o
 -21   2   4       24.72       24.54     14.78 o
 -20   2   4        0.12        1.50     22.32 o
 -19   2   4       10.40       -2.61      7.61 o
 -18   2   4      113.14      118.77     10.76 o
 -17   2   4       78.77      103.87      9.99 o
 -16   2   4      290.29      270.69     13.80 o
 -15   2   4      285.32      267.10     12.91 o
 -14   2   4        0.08       -5.95      5.95 o
 -13   2   4      299.39      284.95     12.48 o
 -12   2   4       56.03       41.03      5.76 o
 -11   2   4       76.54       85.94      7.25 o
 -10   2   4       54.95       57.73      5.59 o
  -9   2   4       42.85       32.14      5.97 o
  -8   2   4        0.16       -3.42      3.42 o
  -7   2   4        0.34       -2.92      2.92 o
  -6   2   4      344.44      447.49     14.00 o
  -5   2   4     1035.68     1050.93     24.09 o
  -4   2   4       30.34       35.67      3.39 o
  -3   2   4      177.19      185.95      9.81 o
  -2   2   4     1242.57     1628.90     56.08 o
  -1   2   4     1145.69     1242.43     44.08 o
   0   2   4      776.71      915.23     26.06 o
   1   2   4      471.06      624.44     15.98 o
   2   2   4      185.42      209.98      7.73 o
   3   2   4      904.89     1025.73     27.63 o
   4   2   4       27.00       27.87      5.63 o
   5   2   4      115.12      133.61      6.66 o
   6   2   4       23.07       11.60      9.07 o
   7   2   4      188.70      172.18     11.41 o
   8   2   4      644.75      645.07     22.72 o
   9   2   4      355.40      364.22     16.15 o
  10   2   4      890.75      917.21     26.24 o
  11   2   4        6.53        1.74      5.00 o
  12   2   4       21.06       27.59      6.92 o
  13   2   4       63.91       49.38      6.17 o
  14   2   4       98.17       82.87      9.43 o
  15   2   4        2.04       -2.86      7.77 o
  16   2   4        1.45       -8.09      8.09 o
  17   2   4       35.11       38.65      9.72 o
  18   2   4       25.87       26.17      9.85 o
  19   2   4       36.52       36.81     10.75 o
  20   2   4       16.06       16.69     10.72 o
  21   2   4       18.13       29.36     11.04 o
  22   2   4        3.05       -3.28     12.13 o
  23   2   4        1.78       -9.79     15.28 o
  24   2   4       32.76       31.77     17.09 o
 -24   3   4        0.07        2.79     16.77 o
 -23   3   4        0.20       -0.85     15.61 o
 -22   3   4        1.44        2.14     15.08 o
 -21   3   4       21.81       36.33     14.70 o
 -20   3   4       82.02      113.54     16.54 o
 -19   3   4       31.55       39.05     11.46 o
 -18   3   4      188.19      201.27     15.50 o
 -17   3   4        0.78       -3.66      8.10 o
 -16   3   4      418.19      401.41     19.12 o
 -15   3   4        5.27        2.97      6.49 o
 -14   3   4      495.26      486.25     17.24 o
 -13   3   4      433.05      378.57     18.82 o
 -12   3   4       21.97        5.85      5.72 o
 -11   3   4      168.49      166.82      8.49 o
 -10   3   4       87.52       85.56      6.05 o
  -9   3   4        9.13       16.52      4.19 o
  -8   3   4     1586.31     1520.97     38.10 o
  -7   3   4     1457.92     1399.71     27.71 o
  -6   3   4      300.83      308.53      8.64 o
  -5   3   4      117.53      123.89      7.12 o
  -4   3   4      614.81      670.18     14.60 o
  -3   3   4       22.87       22.64      2.95 o
  -2   3   4       79.82       96.56      4.99 o
  -1   3   4        4.11        1.62      3.98 o
   0   3   4     1914.35     2138.00     47.01 o
   1   3   4      238.44      290.76      9.33 o
   2   3   4      228.27      197.16      7.38 o
   3   3   4      101.00      129.90      5.81 o
   4   3   4     1450.66     1423.45     34.75 o
   5   3   4      952.82      835.96     21.99 o
   6   3   4      112.41       89.52      8.46 o
   7   3   4      174.14      158.46      8.96 o
   8   3   4       16.44       15.73      4.90 o
   9   3   4     1163.87     1232.66     34.10 o
  10   3   4     2211.91     2168.11     50.05 o
  11   3   4      177.74      183.80      9.52 o
  12   3   4      488.38      455.64     15.21 o
  13   3   4      253.37      280.05     12.13 o
  14   3   4      505.85      503.46     25.75 o
  15   3   4      215.09      215.93     13.22 o
  16   3   4       78.21      110.16     22.55 o
  17   3   4       52.03       89.27     11.12 o
  18   3   4       41.32       36.19     10.53 o
  19   3   4       19.16       -9.72      9.72 o
  20   3   4       19.04       13.36     10.71 o
  21   3   4        0.01        2.36     10.89 o
  22   3   4        1.58       -3.00     12.46 o
  23   3   4       61.16       83.72     18.07 o
 -24   4   4        0.94      -13.95     24.18 o
 -23   4   4       35.61       49.21     17.57 o
 -22   4   4       97.74      134.37     30.92 o
 -21   4   4        0.28       14.03     15.11 o
 -20   4   4       50.32       75.58     18.60 o
 -19   4   4       80.41       75.18     21.85 o
 -18   4   4      118.54      152.20     14.38 o
 -17   4   4      329.28      359.82     17.72 o
 -16   4   4      165.54      178.69     13.19 o
 -15   4   4      169.83      176.32     13.06 o
 -14   4   4      236.48      262.02     13.30 o
 -13   4   4      520.43      458.80     16.94 o
 -12   4   4      246.18      242.26     10.04 o
 -11   4   4      915.36      848.81     20.43 o
 -10   4   4      182.59      185.95      8.34 o
  -9   4   4      224.18      224.40      8.46 o
  -8   4   4       48.72       59.23      5.54 o
  -7   4   4       13.39       13.04      4.98 o
  -6   4   4       91.89       96.19      6.85 o
  -5   4   4       58.85       49.47      4.73 o
  -4   4   4      357.52      352.09      9.97 o
  -3   4   4       52.26       63.52      4.47 o
  -2   4   4      183.87      198.93     10.01 o
  -1   4   4     2581.02     2656.10     46.29 o
   0   4   4      291.98      408.98     10.32 o
   1   4   4     1853.19     1529.56     27.63 o
   2   4   4        0.57        9.97      3.71 o
   3   4   4       16.11       30.02      3.86 o
   4   4   4     1564.18     1533.36     33.83 o
   5   4   4      424.50      403.35     11.90 o
   6   4   4      442.04      446.99     15.98 o
   7   4   4     2158.04     1991.77     52.37 o
   8   4   4     1788.30     1751.70     46.99 o
   9   4   4       15.65       29.37      6.00 o
  10   4   4       36.60       32.15      7.03 o
  11   4   4        4.53        0.69      7.05 o
  12   4   4      152.97      170.51     11.77 o
  13   4   4        9.85       -5.79      7.90 o
  14   4   4       11.34       -1.61      8.39 o
  15   4   4      303.80      316.72     15.45 o
  16   4   4       28.86       27.04      9.66 o
  17   4   4       14.87       -0.91      9.47 o
  18   4   4       65.12       72.50     11.87 o
  19   4   4        2.83       -4.31     10.30 o
  20   4   4        3.53      -10.44     10.44 o
  21   4   4        3.07       -6.01     13.49 o
  22   4   4        4.22       -8.58     13.04 o
  23   4   4       16.46       -8.17     16.10 o
 -23   5   4        5.15      -11.38     16.68 o
 -22   5   4        1.84        4.35     16.40 o
 -21   5   4       21.81       34.01     16.54 o
 -20   5   4       17.34       -2.71     14.49 o
 -19   5   4       36.16       51.97     14.62 o
 -18   5   4       84.02       79.59     14.95 o
 -17   5   4        0.11       -2.83     10.24 o
 -16   5   4       46.03       45.86      9.94 o
 -15   5   4      381.07      416.57     18.73 o
 -14   5   4      327.64      354.06     17.08 o
 -13   5   4        0.78       -0.88      7.10 o
 -12   5   4     1060.25     1022.42     28.57 o
 -11   5   4     1075.99     1099.92     29.81 o
 -10   5   4      327.71      294.48     14.28 o
  -9   5   4     1098.52     1057.91     26.44 o
  -8   5   4      731.56      724.26     19.32 o
  -7   5   4      148.32      134.55      7.92 o
  -6   5   4       27.58       26.15      6.31 o
  -5   5   4        2.76       -5.33      6.72 o
  -4   5   4        8.91        5.57      4.71 o
  -3   5   4       84.51      109.66      6.92 o
  -2   5   4      300.18      343.13      9.76 o
  -1   5   4      615.79      584.91     13.57 o
   0   5   4      321.99      377.42      9.42 o
   1   5   4      496.96      522.54     12.40 o
   2   5   4       21.32       21.80      4.14 o
   3   5   4      205.70      153.54      6.38 o
   4   5   4      222.94      251.68      8.00 o
   5   5   4     1901.56     2009.34     72.54 o
   6   5   4      180.07      136.94     10.11 o
   7   5   4      525.03      560.35     22.38 o
   8   5   4      283.66      287.77     12.99 o
   9   5   4      285.26      273.74     13.10 o
  10   5   4      912.59      961.86     28.89 o
  11   5   4     5553.62     5570.07    137.81 o
  12   5   4       55.10      107.77     11.46 o
  13   5   4      320.83      272.32     14.80 o
  14   5   4       17.32       10.61      8.67 o
  15   5   4       85.19       94.40     12.34 o
  16   5   4      136.94      133.69     13.91 o
  17   5   4       91.61      128.66     13.27 o
  18   5   4        0.08       -9.88      9.88 o
  19   5   4        1.25      -10.66     10.66 o
  20   5   4        2.26       -8.20     12.64 o
  21   5   4        0.10      -13.01     13.01 o
  22   5   4        0.00      -13.97     13.97 o
 -22   6   4        1.43        9.95     17.40 o
 -21   6   4        1.03       -9.26     16.02 o
 -20   6   4       36.24       55.68     16.81 o
 -19   6   4        3.78      -12.38     13.95 o
 -18   6   4       19.01       22.56     14.49 o
 -17   6   4       32.62       26.02     13.85 o
 -16   6   4        3.04        6.54     17.90 o
 -15   6   4      261.08      263.30     16.13 o
 -14   6   4      190.27      192.05     13.85 o
 -13   6   4       13.40        6.76      8.43 o
 -12   6   4        0.19       -7.63      7.63 o
 -11   6   4      180.18      199.59     11.84 o
 -10   6   4      156.38      155.65     10.63 o
  -9   6   4       21.72        6.40      6.42 o
  -8   6   4      609.52      584.19     17.56 o
  -7   6   4       58.55       65.48      7.40 o
  -6   6   4      508.71      447.99     14.41 o
  -5   6   4        5.18       -0.81      5.13 o
  -4   6   4       63.84       59.53      6.14 o
  -3   6   4      161.06      169.01     10.78 o
  -2   6   4      186.44      201.36     10.75 o
  -1   6   4       58.59       78.25     10.60 o
   0   6   4      104.35      123.46      9.73 o
   1   6   4      256.43      250.29     10.27 o
   2   6   4      173.50      171.83      8.58 o
   3   6   4      100.87      101.24      8.37 o
   4   6   4       51.48       64.79      8.98 o
   5   6   4      153.51      121.66      6.48 o
   6   6   4        0.02       -4.49      5.60 o
   7   6   4        0.46       -1.10      6.53 o
   8   6   4      838.35      736.26     23.70 o
   9   6   4       30.21       -3.39     14.29 o
  10   6   4      117.27      126.21     11.09 o
  11   6   4      127.00      112.79     10.79 o
  12   6   4      144.12      147.94     13.13 o
  13   6   4      285.91      252.12     16.60 o
  14   6   4       25.25       16.03     10.21 o
  15   6   4        4.80       -5.55     10.28 o
  16   6   4       22.14       25.97     11.69 o
  17   6   4       19.79       17.32     11.94 o
  18   6   4        1.25       -6.92     11.57 o
  19   6   4        7.52        3.07     12.96 o
  20   6   4        8.25       10.47     13.69 o
  21   6   4        0.16      -13.35     13.35 o
 -21   7   4        0.19       19.06     17.20 o
 -20   7   4       24.36       44.33     17.39 o
 -19   7   4       24.99       31.18     31.15 o
 -18   7   4        0.33       -5.98     15.18 o
 -17   7   4        6.15      -11.36     13.96 o
 -16   7   4       10.97      -12.95     12.95 o
 -15   7   4       55.35       53.96     15.57 o
 -14   7   4      106.15      116.54     16.62 o
 -13   7   4       31.34       35.72     10.06 o
 -12   7   4      157.91      153.01     12.88 o
 -11   7   4       25.54       22.92      8.87 o
 -10   7   4      194.38      215.37     14.60 o
  -9   7   4      365.56      356.82     17.22 o
  -8   7   4       68.47       71.04      8.77 o
  -7   7   4       10.52        3.63      6.31 o
  -6   7   4       68.92       82.55      8.19 o
  -5   7   4      388.84      398.46     15.94 o
  -4   7   4      716.10      677.33     19.05 o
  -3   7   4      657.80      646.01     18.30 o
  -2   7   4      232.57      212.77     11.27 o
  -1   7   4        0.50       -4.99      4.99 o
   0   7   4       50.59       34.40      7.05 o
   1   7   4       38.58       14.76      5.54 o
   2   7   4       39.20       26.63      6.83 o
   3   7   4      342.76      326.34     12.12 o
   4   7   4      662.02      599.86     16.94 o
   5   7   4       13.09        9.60      8.58 o
   6   7   4       16.35        2.86      7.94 o
   7   7   4       35.22       22.17     18.16 o
   8   7   4      239.41      233.20     15.66 o
   9   7   4       16.37        7.40      9.30 o
  10   7   4      102.96      127.81     16.88 o
  11   7   4      329.65      306.87     17.64 o
  12   7   4        0.30       -5.71      9.38 o
  13   7   4       35.21       18.48     14.22 o
  14   7   4       82.49       93.97     13.22 o
  15   7   4        1.77       -4.26     13.72 o
  16   7   4       52.93       41.21     12.90 o
  17   7   4       27.76       31.41     16.97 o
  18   7   4        3.03      -13.17     13.17 o
  19   7   4        2.84        0.97     13.68 o
  20   7   4       56.27       50.65     15.84 o
 -20   8   4       15.33       41.86     18.19 o
 -19   8   4       46.23       48.14     18.07 o
 -18   8   4        4.33       13.14     17.67 o
 -17   8   4      108.77      125.79     18.33 o
 -16   8   4      137.46      168.28     38.36 o
 -15   8   4       28.69       29.20     14.75 o
 -14   8   4        1.66        5.48     13.43 o
 -13   8   4       64.66       65.00     14.60 o
 -12   8   4      105.93      113.94     12.66 o
 -11   8   4      334.49      359.93     18.11 o
 -10   8   4       79.74       78.72     10.96 o
  -9   8   4        0.03       -7.50      8.19 o
  -8   8   4      102.57       98.26     13.35 o
  -7   8   4       10.82       15.46      8.37 o
  -6   8   4       82.46       71.30      9.80 o
  -5   8   4      214.74      254.29     14.88 o
  -4   8   4      652.97      655.12     20.96 o
  -3   8   4       17.21       25.93      7.72 o
  -2   8   4      197.46      186.02     11.58 o
  -1   8   4        2.47       -6.51      6.51 o
   0   8   4       74.83       71.34      8.34 o
   1   8   4      656.52      596.88     21.74 o
   2   8   4      258.51      249.88     11.50 o
   3   8   4       66.85       46.91      9.20 o
   4   8   4      216.54      191.35     13.37 o
   5   8   4      213.40      217.30     13.93 o
   6   8   4      712.18      732.35     25.20 o
   7   8   4      160.17      163.18     19.51 o
   8   8   4      442.74      429.04     20.78 o
   9   8   4      447.90      433.57     21.14 o
  10   8   4       15.41       22.14     10.19 o
  11   8   4       33.81       11.23     10.66 o
  12   8   4       44.98       40.37     11.85 o
  13   8   4      111.79      120.24     15.05 o
  14   8   4      160.08      191.01     19.30 o
  15   8   4       35.31        6.31     13.62 o
  16   8   4        0.97      -13.03     16.04 o
  17   8   4       18.20       10.55     14.89 o
  18   8   4       73.95       75.78     17.42 o
  19   8   4       13.59       -4.51     20.46 o
 -18   9   4        0.09      -16.81     16.81 o
 -17   9   4        1.63       -3.83     20.22 o
 -16   9   4       18.96       38.41     16.87 o
 -15   9   4      171.53      190.59     20.68 o
 -14   9   4      145.96      168.76     27.43 o
 -13   9   4       18.84       19.22     14.56 o
 -12   9   4       24.60       -6.81     13.80 o
 -11   9   4       15.77        8.73     13.14 o
 -10   9   4       62.22       69.97     12.87 o
  -9   9   4       12.62       11.62      9.60 o
  -8   9   4       54.92       51.25     10.49 o
  -7   9   4       18.75       21.82      9.60 o
  -6   9   4        0.03       -7.32      8.31 o
  -5   9   4      147.04      130.58     12.17 o
  -4   9   4       16.81        3.37      8.65 o
  -3   9   4       41.38       37.41      9.24 o
  -2   9   4       72.66       63.18     10.23 o
  -1   9   4      162.46      147.43     12.26 o
   0   9   4       58.52       47.18      8.69 o
   1   9   4        0.08       -7.63      7.63 o
   2   9   4        0.83       -7.97      7.97 o
   3   9   4        0.91       -7.88      7.88 o
   4   9   4      369.45      338.37     17.07 o
   5   9   4      326.60      324.96     16.84 o
   6   9   4       21.39        2.84      8.79 o
   7   9   4       20.27       -0.55     10.09 o
   8   9   4        6.35       10.88     10.51 o
   9   9   4       30.67       35.79     11.47 o
  10   9   4      470.72      408.61     21.44 o
  11   9   4      179.53      176.70     16.11 o
  12   9   4       36.76       19.67     13.57 o
  13   9   4       14.24       -4.61     13.24 o
  14   9   4       12.51       -2.08     13.95 o
  15   9   4       39.95       -2.73     14.63 o
  16   9   4       15.35        3.19     15.26 o
  17   9   4        7.92      -10.42     15.59 o
  18   9   4        9.44        6.74     16.77 o
 -17  10   4        9.76      -22.32     22.32 o
 -16  10   4       22.96        9.71     17.40 o
 -15  10   4        0.79      -11.79     16.86 o
 -14  10   4       15.44       -9.64     16.54 o
 -13  10   4        4.43       -5.70     15.64 o
 -12  10   4       11.03       20.80     15.74 o
 -11  10   4       13.03       -9.76     14.70 o
 -10  10   4        0.02      -13.24     13.83 o
  -9  10   4      142.64      166.45     32.54 o
  -8  10   4      114.03       97.76     14.41 o
  -7  10   4        1.06       -5.11     10.59 o
  -6  10   4        3.91        6.82     10.92 o
  -5  10   4        4.96       -1.36     12.25 o
  -4  10   4        3.84       -3.12     10.91 o
  -3  10   4       29.71       24.32     11.43 o
  -2  10   4       58.78       76.17     13.20 o
  -1  10   4       39.78       53.43     10.37 o
   0  10   4        0.14       14.63      9.29 o
   1  10   4       75.15       95.79     11.45 o
   2  10   4        0.83        6.80      9.39 o
   3  10   4       12.08        3.43      9.15 o
   4  10   4       13.51       10.35      9.74 o
   5  10   4       92.28       68.18     12.46 o
   6  10   4      104.45       88.76     13.52 o
   7  10   4       85.25       83.40     15.03 o
   8  10   4        0.02      -12.30     12.30 o
   9  10   4       77.73       84.98     15.61 o
  10  10   4      148.83      148.61     17.75 o
  11  10   4        7.46        1.73     13.97 o
  12  10   4       19.08       -7.45     14.09 o
  13  10   4        0.46      -14.12     14.12 o
  14  10   4        1.53      -14.63     14.63 o
  15  10   4        6.75      -14.79     14.79 o
  16  10   4        0.51      -15.44     15.44 o
 -14  11   4       22.60       -0.16     18.09 o
 -13  11   4       21.30       -3.25     23.25 o
 -12  11   4       15.57       -4.65     21.85 o
 -11  11   4       10.31      -11.62     21.39 o
 -10  11   4        4.97      -12.55     19.99 o
  -9  11   4       23.77       45.56     21.39 o
  -8  11   4      134.91      152.96     26.50 o
  -7  11   4       28.56       22.32     20.92 o
  -6  11   4        0.27      -13.43     13.43 o
  -5  11   4       10.63       -1.05     11.19 o
  -4  11   4       22.02        6.43     11.20 o
  -3  11   4        0.54       -7.59     10.69 o
  -2  11   4       42.28       29.44     14.61 o
  -1  11   4       11.95        8.00     10.92 o
   0  11   4        4.36       13.88     13.14 o
   1  11   4        0.15        0.09     12.30 o
   2  11   4        5.94       -6.38     12.11 o
   3  11   4       12.27       27.07     13.62 o
   4  11   4       31.04       27.08     13.62 o
   5  11   4       37.27       26.76     14.27 o
   6  11   4       27.48        0.75     14.12 o
   7  11   4       12.54       20.73     14.45 o
   8  11   4       35.24       31.17     14.96 o
   9  11   4       26.75       33.62     15.44 o
  10  11   4       20.09       28.56     15.44 o
  11  11   4        0.24      -23.48     23.48 o
  12  11   4        3.59      -14.56     14.56 o
  13  11   4        4.15      -20.92     21.85 o
  14  11   4        0.52      -15.28     15.28 o
 -11  12   4      109.61      121.87     20.54 o
 -10  12   4       67.90       76.45     18.90 o
  -9  12   4       12.81       17.68     16.58 o
  -8  12   4       12.54       10.64     15.28 o
  -7  12   4       73.62       58.74     18.13 o
  -6  12   4       31.10       29.72     15.94 o
  -5  12   4        0.34       -5.58     14.46 o
  -4  12   4       12.72       -9.36     14.27 o
  -3  12   4        5.42       -0.72     14.27 o
  -2  12   4        0.14       -3.83     14.09 o
  -1  12   4       33.01       34.80     14.56 o
   0  12   4      123.70      112.67     16.93 o
   1  12   4       48.37       82.51     16.43 o
   2  12   4       46.45       35.11     14.93 o
   3  12   4       48.09       56.70     15.92 o
   4  12   4        1.41        1.58     14.60 o
   5  12   4       46.75       41.98     15.44 o
   6  12   4       69.62       81.34     17.09 o
   7  12   4      192.72      188.00     20.53 o
   8  12   4      115.97      124.32     18.60 o
   9  12   4       21.94       20.35     27.89 o
  10  12   4        0.22       -1.63     15.78 o
  11  12   4       52.94       58.52     18.07 o
  -7  13   4       37.91       28.36     24.64 o
  -6  13   4        4.61       25.11     18.13 o
  -5  13   4       36.06       11.73     16.27 o
  -4  13   4       13.19       10.00     23.01 o
  -3  13   4        3.61      -15.61     15.61 o
  -2  13   4        2.18      -15.59     15.59 o
  -1  13   4        7.33       -9.18     15.61 o
   0  13   4       69.47       45.79     17.09 o
   1  13   4       54.38       48.41     34.17 o
   2  13   4       34.50       15.11     16.11 o
   3  13   4        1.70       19.91     15.94 o
   4  13   4       94.68      106.24     18.74 o
   5  13   4       57.43       57.28     17.59 o
   6  13   4       13.41       11.40     16.43 o
   7  13   4        0.12      -22.32     22.32 o
 -24   1   5       48.19       74.90     19.99 o
 -23   1   5        3.93       -5.67     16.10 o
 -22   1   5        1.50       -8.15     15.11 o
 -21   1   5        4.28       -1.41     13.97 o
 -20   1   5       69.32       80.23     15.28 o
 -19   1   5       41.42       30.10      9.33 o
 -18   1   5       28.20       25.22      8.29 o
 -17   1   5      101.00      102.23     10.04 o
 -16   1   5        1.63       -6.34      6.34 o
 -15   1   5       82.15       64.61      8.05 o
 -14   1   5       16.44        5.81      6.03 o
 -13   1   5       39.26       27.52      6.28 o
 -12   1   5      139.90      154.51      8.00 o
 -11   1   5        4.53        5.25      4.16 o
 -10   1   5      353.88      346.16     10.79 o
  -9   1   5      327.64      302.53     13.37 o
  -8   1   5      180.91      164.59      7.85 o
  -7   1   5     1390.94     1490.96     31.40 o
  -6   1   5      201.58      208.80      7.89 o
  -5   1   5      121.98      163.88      8.76 o
  -4   1   5      625.53      664.35     23.24 o
  -3   1   5       71.09       58.58      9.00 o
  -2   1   5     1919.25     2281.57     64.66 o
  -1   1   5     3263.94     3936.71    108.00 o
   0   1   5     1401.72     1567.63     45.79 o
   1   1   5      335.60      364.00     14.39 o
   2   1   5       99.16      117.89      8.62 o
   3   1   5      828.32      882.56     25.73 o
   4   1   5     1444.87     1633.11     60.48 o
   5   1   5     2849.22     2917.76     88.12 o
   6   1   5      393.16      367.13     14.58 o
   7   1   5       11.99       13.67      5.28 o
   8   1   5       24.92       30.54      6.09 o
   9   1   5        3.61       -6.43      7.21 o
  10   1   5        5.07        8.01      5.23 o
  11   1   5        2.35       -0.32      5.30 o
  12   1   5        1.78       -5.73      5.73 o
  13   1   5        1.72       -5.65      6.61 o
  14   1   5       33.99       18.72      7.90 o
  15   1   5       56.60       42.50      8.71 o
  16   1   5        0.26       -0.92      8.38 o
  17   1   5       83.42      108.36     11.57 o
  18   1   5      122.23      144.13     14.02 o
  19   1   5        7.26       -9.45      9.45 o
  20   1   5       21.45       15.09     11.02 o
  21   1   5        4.58       -4.56     10.85 o
  22   1   5       64.79       56.42     13.40 o
  23   1   5       26.67       24.84     13.54 o
 -24   2   5       31.17        3.70     17.53 o
 -23   2   5       43.96       44.71     18.05 o
 -22   2   5      123.62      145.05     19.72 o
 -21   2   5        0.03        2.62     13.80 o
 -20   2   5       36.83       23.25     11.87 o
 -19   2   5        1.89        0.15     10.52 o
 -18   2   5        0.35       -3.09      8.07 o
 -17   2   5       15.28       17.03      7.74 o
 -16   2   5      150.31      119.59     10.08 o
 -15   2   5        1.40       -5.89      5.89 o
 -14   2   5       99.61       86.86      8.41 o
 -13   2   5       61.23       47.36      9.96 o
 -12   2   5       11.11       -3.37      4.26 o
 -11   2   5      493.91      424.63     14.15 o
 -10   2   5        9.84        8.15      4.16 o
  -9   2   5       74.85       81.92      7.18 o
  -8   2   5      442.90      454.53     25.71 o
  -7   2   5       69.04       70.91      5.67 o
  -6   2   5     1795.08     1842.95     35.96 o
  -5   2   5     4245.34     4396.31     81.33 o
  -4   2   5      513.55      533.44     15.39 o
  -3   2   5     1569.87     1557.22     65.56 o
  -2   2   5        1.13        4.52      4.59 o
  -1   2   5      519.02      596.48     20.70 o
   0   2   5     7689.44     9171.63    307.00 o
   1   2   5      886.16      919.36     24.92 o
   2   2   5        2.05       16.33      5.41 o
   3   2   5     1025.69     1022.73     26.03 o
   4   2   5       64.19      105.32      7.50 o
   5   2   5        0.06        2.36      5.25 o
   6   2   5      369.26      342.38     16.04 o
   7   2   5      436.15      444.26     17.02 o
   8   2   5      604.79      552.18     23.12 o
   9   2   5        0.67        0.31      6.75 o
  10   2   5      301.85      307.25     16.89 o
  11   2   5        6.45        2.30      5.91 o
  12   2   5       55.43       53.98      7.82 o
  13   2   5        9.81        2.36      7.18 o
  14   2   5       74.96       71.54      9.17 o
  15   2   5       34.66       42.59      9.05 o
  16   2   5        0.00       -1.55      8.38 o
  17   2   5       25.17       12.07      9.28 o
  18   2   5       94.04       92.85     12.88 o
  19   2   5       61.36       59.63     12.06 o
  20   2   5       43.24       49.44     11.98 o
  21   2   5        6.89        6.88     11.68 o
  22   2   5        2.70       -7.11     14.96 o
  23   2   5        5.04        0.46     14.31 o
 -23   3   5       35.06       38.68     17.39 o
 -22   3   5        1.63      -10.45     15.49 o
 -21   3   5       79.83       79.72     17.01 o
 -20   3   5       15.06        1.91     11.54 o
 -19   3   5       43.08       50.51     17.82 o
 -18   3   5        1.18       -3.14      9.64 o
 -17   3   5       92.38      104.76     11.15 o
 -16   3   5        0.09       -6.01      7.76 o
 -15   3   5        1.79        4.36      7.82 o
 -14   3   5      109.98      119.78     11.74 o
 -13   3   5      176.61      171.93     10.65 o
 -12   3   5      303.70      268.18     11.24 o
 -11   3   5        0.92       -5.32      5.32 o
 -10   3   5      121.28      118.91      7.15 o
  -9   3   5        5.18        2.55      4.87 o
  -8   3   5      883.51      878.30     25.72 o
  -7   3   5      786.19      823.65     20.66 o
  -6   3   5      648.94      708.40     18.75 o
  -5   3   5       91.07       89.13      6.45 o
  -4   3   5      192.81      185.86      7.76 o
  -3   3   5       22.35       15.03      3.31 o
  -2   3   5       33.90       11.59      8.32 o
  -1   3   5     4496.34     4987.22    123.17 o
   0   3   5     3500.72     3953.66     85.08 o
   1   3   5      283.91      322.37     10.54 o
   2   3   5      352.30      412.87     12.25 o
   3   3   5     1567.55     1751.48     42.58 o
   4   3   5       22.51       19.45      4.22 o
   5   3   5      550.61      577.17     16.84 o
   6   3   5     2353.19     2366.60     61.52 o
   7   3   5      711.76      615.12     19.72 o
   8   3   5       32.84       36.06      8.42 o
   9   3   5      250.66      245.85     11.96 o
  10   3   5        7.91        6.87      6.45 o
  11   3   5       25.52       25.75      7.24 o
  12   3   5       10.55        7.07      5.76 o
  13   3   5      436.88      413.10     16.66 o
  14   3   5        0.98       11.53      8.20 o
  15   3   5      203.36      198.69     13.45 o
  16   3   5      115.42      115.60     11.76 o
  17   3   5        7.17       -9.12      9.12 o
  18   3   5        6.16        5.39     10.23 o
  19   3   5      120.06      121.68     13.53 o
  20   3   5        8.01       10.10     10.93 o
  21   3   5        7.27       -8.64     11.37 o
  22   3   5       72.18       60.66     14.23 o
  23   3   5       64.50       92.90     16.65 o
 -23   4   5        3.17        8.89     16.76 o
 -22   4   5        0.51        8.47     16.35 o
 -21   4   5        1.88        3.25     20.46 o
 -20   4   5       46.43       48.92     23.71 o
 -19   4   5       20.64       17.85     11.61 o
 -18   4   5        0.20       -6.57     10.53 o
 -17   4   5       69.68       59.20     11.78 o
 -16   4   5       58.46       73.64     10.60 o
 -15   4   5       12.63       16.67      8.33 o
 -14   4   5      306.20      323.88     16.12 o
 -13   4   5        3.46       -0.34      7.59 o
 -12   4   5       28.15       38.79      9.87 o
 -11   4   5      130.08      134.20      9.28 o
 -10   4   5      388.22      335.85     13.39 o
  -9   4   5      984.47      976.23     27.18 o
  -8   4   5      431.95      419.12     14.55 o
  -7   4   5       45.07       48.19      5.66 o
  -6   4   5        4.39       -4.61      4.61 o
  -5   4   5      177.55      162.51      7.04 o
  -4   4   5      267.98      258.60      9.48 o
  -3   4   5      129.65      154.57      8.76 o
  -2   4   5       81.50      102.81      5.75 o
  -1   4   5        5.22        8.05      3.48 o
   0   4   5      297.36      266.51      9.86 o
   1   4   5      664.63      775.91     18.14 o
   2   4   5       49.80       95.62      7.23 o
   3   4   5     1670.40     1693.50     35.31 o
   4   4   5       78.34       70.11      6.42 o
   5   4   5      160.18      225.04     21.80 o
   6   4   5        0.60       -1.99      5.21 o
   7   4   5      516.56      516.79     21.56 o
   8   4   5      286.76      314.93     16.09 o
   9   4   5     1291.54     1284.00     41.65 o
  10   4   5       63.45       85.49     17.44 o
  11   4   5       21.20       43.05     12.83 o
  12   4   5      552.83      540.76     19.68 o
  13   4   5       79.68       80.31      9.41 o
  14   4   5        9.62        2.75      7.89 o
  15   4   5        0.59       -3.17      9.69 o
  16   4   5        5.01        1.85      9.29 o
  17   4   5        2.68       -9.40      9.40 o
  18   4   5       40.59       31.90     11.00 o
  19   4   5        0.98      -10.39     10.39 o
  20   4   5        0.41      -11.72     11.72 o
  21   4   5        5.59        0.03     12.15 o
  22   4   5        4.23      -11.67     13.79 o
 -22   5   5        8.80       19.37     17.14 o
 -21   5   5       17.86       24.20     15.64 o
 -20   5   5       10.50       -2.83     14.56 o
 -19   5   5       95.04      107.62     16.68 o
 -18   5   5       47.59       66.95     12.89 o
 -17   5   5        0.24       -7.57     10.30 o
 -16   5   5        0.07       -9.57      9.57 o
 -15   5   5       28.49       19.52      9.04 o
 -14   5   5       53.23       54.11      9.74 o
 -13   5   5       81.27      100.92     10.84 o
 -12   5   5       67.84       53.48      9.45 o
 -11   5   5      180.72      171.65     12.67 o
 -10   5   5       55.76       56.95      8.07 o
  -9   5   5      520.72      508.56     16.05 o
  -8   5   5      535.36      475.53     17.63 o
  -7   5   5     1205.21     1066.98     29.53 o
  -6   5   5      218.11      186.86     10.95 o
  -5   5   5        3.93       -5.66      5.66 o
  -4   5   5        5.73        4.97      5.44 o
  -3   5   5     1704.81     1617.95     36.91 o
  -2   5   5      928.80      994.42     26.13 o
  -1   5   5       14.04       27.40      8.46 o
   0   5   5      952.49      864.77     18.48 o
   1   5   5      208.89      204.90     11.04 o
   2   5   5      897.25      994.30     20.75 o
   3   5   5      295.20      281.79     11.49 o
   4   5   5      409.74      404.94     20.06 o
   5   5   5     1380.88     1277.36     36.88 o
   6   5   5      305.18      290.52     14.46 o
   7   5   5        6.94        3.73     16.27 o
   8   5   5      376.89      339.01     17.90 o
   9   5   5      100.83       82.49     12.38 o
  10   5   5       18.42       16.55     16.91 o
  11   5   5       13.45       -5.10      9.26 o
  12   5   5        5.04        1.35      7.84 o
  13   5   5        5.22        2.21      8.47 o
  14   5   5       16.03       15.39      9.95 o
  15   5   5       26.60       23.86     10.88 o
  16   5   5       59.88       58.65     12.34 o
  17   5   5       13.36        4.39     10.64 o
  18   5   5        6.19       -0.60     11.01 o
  19   5   5        1.20       -6.33     11.27 o
  20   5   5       12.05       -0.61     12.39 o
  21   5   5       12.21       16.70     14.59 o
  22   5   5        3.78      -14.04     14.04 o
 -21   6   5       63.15       96.07     19.06 o
 -20   6   5        3.65       12.96     23.48 o
 -19   6   5       15.58       22.66     15.28 o
 -18   6   5        5.64        1.69     13.62 o
 -17   6   5       52.11       58.35     13.09 o
 -16   6   5      189.06      177.30     15.68 o
 -15   6   5       14.44        5.21     10.51 o
 -14   6   5        9.44       -2.30      8.46 o
 -13   6   5       42.71       37.64      9.60 o
 -12   6   5       16.27        8.92      8.41 o
 -11   6   5      630.30      606.70     22.79 o
 -10   6   5        6.45       -7.66      7.66 o
  -9   6   5        5.08      -11.74     11.74 o
  -8   6   5       17.32       19.24      6.84 o
  -7   6   5      556.96      553.62     17.17 o
  -6   6   5       99.46       96.26     10.18 o
  -5   6   5     1183.78     1306.04     35.15 o
  -4   6   5     3133.44     2941.52     70.17 o
  -3   6   5       39.74       30.39      8.76 o
  -2   6   5        0.02       -3.34      7.49 o
  -1   6   5      388.81      460.12     21.14 o
   0   6   5      299.28      309.78     15.20 o
   1   6   5      766.31      828.88     25.50 o
   2   6   5     3037.28     2851.34     61.47 o
   3   6   5       15.00       35.34     10.43 o
   4   6   5       57.61       71.91      8.26 o
   5   6   5       39.53       70.84     12.30 o
   6   6   5     2459.20     2407.59    100.10 o
   7   6   5       34.80       82.41     12.32 o
   8   6   5      604.41      581.12     25.23 o
   9   6   5      285.14      219.03     13.04 o
  10   6   5        2.62       -5.10      8.16 o
  11   6   5      355.94      309.72     17.41 o
  12   6   5      155.41      177.87     13.99 o
  13   6   5       85.72       85.41     12.07 o
  14   6   5       46.17       39.87     11.27 o
  15   6   5       11.89       12.95     10.95 o
  16   6   5        0.35       -8.68     11.00 o
  17   6   5        0.41      -11.28     11.28 o
  18   6   5       17.86       13.93     12.88 o
  19   6   5      112.49      148.31     17.60 o
  20   6   5        6.36       -2.16     15.63 o
  21   6   5        0.60      -14.47     14.47 o
 -20   7   5       64.41       82.93     23.48 o
 -19   7   5       45.07       77.15     18.27 o
 -18   7   5       11.04       20.80     25.11 o
 -17   7   5        7.42        5.19     24.41 o
 -16   7   5       39.09       43.86     15.69 o
 -15   7   5       14.09       12.10     11.76 o
 -14   7   5        0.74      -10.79     10.79 o
 -13   7   5       49.73       31.81     11.69 o
 -12   7   5        8.93       -8.75      8.75 o
 -11   7   5        6.50        0.43      8.67 o
 -10   7   5      129.51      128.02     11.99 o
  -9   7   5       90.19       85.26     10.32 o
  -8   7   5       15.45        9.67      8.15 o
  -7   7   5      256.99      254.49     14.89 o
  -6   7   5     2917.31     2976.14     78.32 o
  -5   7   5      155.89      259.82     21.56 o
  -4   7   5      902.72      860.47     30.72 o
  -3   7   5      103.26       89.94      8.61 o
  -2   7   5      168.18      170.97     11.54 o
  -1   7   5      811.93      696.90     21.96 o
   0   7   5      415.22      391.69     14.31 o
   1   7   5       46.15       38.33      7.55 o
   2   7   5       12.00        5.24      7.53 o
   3   7   5      649.60      605.08     26.53 o
   4   7   5      176.25      153.50     21.03 o
   5   7   5      295.25      317.24     19.66 o
   6   7   5      630.09      665.07     31.41 o
   7   7   5        1.41        1.92     10.75 o
   8   7   5        0.01       -5.82      8.10 o
   9   7   5        0.84       -8.51      8.51 o
  10   7   5       13.09        4.85      9.00 o
  11   7   5       47.76       48.30     11.08 o
  12   7   5       35.14       61.05     11.60 o
  13   7   5       70.00       63.80     12.49 o
  14   7   5       51.96       51.10     12.12 o
  15   7   5        0.33      -11.06     11.06 o
  16   7   5       68.37       60.78     13.23 o
  17   7   5      106.28       92.38     15.02 o
  18   7   5        0.03       -6.97     14.83 o
  19   7   5        0.60       -2.23     17.67 o
  20   7   5       43.76       51.45     24.04 o
 -19   8   5       55.12       67.84     18.85 o
 -18   8   5       36.94        9.04     23.25 o
 -17   8   5        4.56       -1.32     18.83 o
 -16   8   5       22.79        8.59     14.96 o
 -15   8   5        1.06       -5.64     29.75 o
 -14   8   5        1.30       10.10     13.43 o
 -13   8   5       12.89       12.37     11.87 o
 -12   8   5        1.11      -10.72     10.72 o
 -11   8   5       34.68       16.91     11.33 o
 -10   8   5        3.09        1.86      9.14 o
  -9   8   5        1.38       -7.98      8.42 o
  -8   8   5        5.88       -1.79      8.26 o
  -7   8   5      157.95      172.95     15.97 o
  -6   8   5      237.34      284.34     19.59 o
  -5   8   5      551.45      568.55     27.85 o
  -4   8   5      110.87      149.79     10.67 o
  -3   8   5      406.67      334.20     14.55 o
  -2   8   5       12.83       -6.91      6.91 o
  -1   8   5        0.66       -9.06      9.06 o
   0   8   5       20.52       -7.83     10.79 o
   1   8   5        0.30       -6.90      6.90 o
   2   8   5       10.47       -8.01      8.01 o
   3   8   5        4.49       -5.88      8.44 o
   4   8   5      364.12      333.12     16.03 o
   5   8   5      121.16      112.98     13.16 o
   6   8   5        8.06        0.20      7.75 o
   7   8   5        7.56        2.02      7.77 o
   8   8   5      207.29      187.06     14.17 o
   9   8   5       83.47       82.47     11.73 o
  10   8   5       16.89        3.11     10.02 o
  11   8   5       19.62       12.12     10.71 o
  12   8   5        5.79        0.83     10.91 o
  13   8   5       31.21       30.47     12.06 o
  14   8   5        1.72       -7.04     12.84 o
  15   8   5        6.75        4.21     12.20 o
  16   8   5       14.54        6.27     14.62 o
  17   8   5        3.75      -10.27     14.75 o
  18   8   5        1.40      -13.21     15.55 o
 -18   9   5        0.75      -16.28     16.28 o
 -17   9   5        0.65      -24.64     24.64 o
 -16   9   5        2.40        0.38     15.77 o
 -15   9   5        2.74       19.91     15.77 o
 -14   9   5        0.93        2.32     15.12 o
 -13   9   5        0.16       -8.58     13.80 o
 -12   9   5        0.37       -9.33     13.43 o
 -11   9   5        9.90       16.54     11.92 o
 -10   9   5        2.45       -0.37     11.76 o
  -9   9   5      237.82      212.42     17.08 o
  -8   9   5      132.18      111.51     12.37 o
  -7   9   5       12.07        5.38      9.36 o
  -6   9   5        3.99        9.17      9.28 o
  -5   9   5       55.02       31.31     11.07 o
  -4   9   5       29.12       13.49     11.81 o
  -3   9   5       72.22       83.19     10.88 o
  -2   9   5       46.51       53.20      8.99 o
  -1   9   5      116.18      127.58     10.60 o
   0   9   5       60.55       80.72     12.11 o
   1   9   5       85.57       85.38     12.38 o
   2   9   5      157.78      186.83     13.02 o
   3   9   5       43.75       44.00      9.51 o
   4   9   5       60.06       45.01      9.98 o
   5   9   5        2.07       -7.26      8.65 o
   6   9   5        0.26       -8.50      8.50 o
   7   9   5      123.65      108.72     13.41 o
   8   9   5        1.89        6.13     10.31 o
   9   9   5       69.08       52.81     12.48 o
  10   9   5       23.62        8.43     11.66 o
  11   9   5        0.37      -11.42     11.42 o
  12   9   5       42.90       41.75     13.14 o
  13   9   5       17.61        4.91     12.58 o
  14   9   5       41.20       28.69     15.41 o
  15   9   5       29.32       12.41     15.57 o
  16   9   5       28.08        4.17     15.92 o
  17   9   5       11.54        5.39     16.68 o
 -16  10   5        9.90      -17.48     17.48 o
 -15  10   5       27.37        2.20     21.15 o
 -14  10   5        0.10        2.05     18.60 o
 -13  10   5        2.23      -14.89     14.89 o
 -12  10   5        0.61      -14.45     14.45 o
 -11  10   5       24.36        5.05     14.42 o
 -10  10   5       25.44        2.30     14.30 o
  -9  10   5        5.01       -0.70     13.62 o
  -8  10   5       11.27       -1.38     28.13 o
  -7  10   5        8.31       -6.78     11.45 o
  -6  10   5       36.50       15.76     12.39 o
  -5  10   5      235.56      243.18     16.63 o
  -4  10   5      254.38      241.31     16.20 o
  -3  10   5      204.93      232.74     17.78 o
  -2  10   5       92.53       93.45     23.78 o
  -1  10   5        3.19       25.83     11.57 o
   0  10   5      324.72      327.46     17.76 o
   1  10   5      263.18      287.97     16.88 o
   2  10   5      153.08      164.97     13.72 o
   3  10   5       80.33       70.29     11.56 o
   4  10   5        9.27       -9.44      9.44 o
   5  10   5       50.15       42.08     11.07 o
   6  10   5       24.38       16.72     10.50 o
   7  10   5      149.44      181.22     16.25 o
   8  10   5       86.28       88.05     14.09 o
   9  10   5        7.51        1.56     16.26 o
  10  10   5       24.34       10.90     14.12 o
  11  10   5       66.11       49.62     15.77 o
  12  10   5       16.32       11.62     15.11 o
  13  10   5       22.41        8.86     16.74 o
  14  10   5       10.01      -13.81     15.49 o
  15  10   5       20.16       -0.34     18.83 o
 -13  11   5       61.44       50.89     19.43 o
 -12  11   5       64.78       64.03     25.57 o
 -11  11   5        5.04       -0.89     16.09 o
 -10  11   5       24.00       11.64     16.28 o
  -9  11   5       82.39       49.73     23.01 o
  -8  11   5       27.46        5.03     19.99 o
  -7  11   5        8.24       -9.10     14.36 o
  -6  11   5        1.66      -17.20     17.20 o
  -5  11   5        1.26      -15.34     18.13 o
  -4  11   5       15.63        8.37     18.60 o
  -3  11   5        0.90      -12.50     12.50 o
  -2  11   5       28.75       18.85     11.75 o
  -1  11   5      126.82      116.54     14.46 o
   0  11   5      150.73      151.93     15.61 o
   1  11   5       10.37       20.21     11.89 o
   2  11   5       71.87       72.06     15.08 o
   3  11   5       57.56       55.17     18.60 o
   4  11   5       70.50       58.24     15.08 o
   5  11   5      111.59      100.66     16.44 o
   6  11   5       24.65       26.11     19.29 o
   7  11   5        1.71       -8.12     14.41 o
   8  11   5       15.32       -0.96     14.30 o
   9  11   5        0.01      -14.15     16.27 o
  10  11   5        1.62       -7.12     14.45 o
  11  11   5        4.34      -14.30     14.60 o
  12  11   5       13.75       12.71     15.94 o
  13  11   5        1.68       -6.97     24.18 o
 -10  12   5        2.92        8.37     23.25 o
  -9  12   5        0.76        1.39     22.78 o
  -8  12   5        0.57       -2.32     22.78 o
  -7  12   5        1.55       -0.10     19.76 o
  -6  12   5        0.00      -13.69     14.75 o
  -5  12   5        1.83       -6.41     14.56 o
  -4  12   5       11.41       -7.43     14.23 o
  -3  12   5        9.17       -5.02     14.45 o
  -2  12   5       18.73      -10.36     14.09 o
  -1  12   5        3.05       -3.56     14.09 o
   0  12   5       10.80       -7.11     13.97 o
   1  12   5        2.23       12.99     16.04 o
   2  12   5       81.88       83.26     16.87 o
   3  12   5       15.25       17.31     15.26 o
   4  12   5       13.82      -11.18     20.69 o
   5  12   5        4.79        2.21     14.78 o
   6  12   5        4.01       13.21     15.44 o
   7  12   5        4.67       -6.38     14.96 o
   8  12   5       16.03        8.57     15.94 o
   9  12   5        3.09       -6.24     15.77 o
  -4  13   5       12.72       21.39     23.25 o
  -3  13   5       14.87        6.55     16.43 o
  -2  13   5       33.70       37.43     16.77 o
  -1  13   5       12.74       17.24     16.25 o
   0  13   5        9.06       -0.95     23.01 o
   1  13   5        2.01       -7.32     26.27 o
   2  13   5        0.01      -15.28     15.28 o
   3  13   5       37.28       38.36     17.42 o
 -23   0   6       14.93       27.89     24.18 o
 -22   0   6        9.19       34.40     23.25 o
 -21   0   6      100.57      107.86     24.64 o
 -20   0   6        1.73      -18.13     18.13 o
 -19   0   6       22.20       14.92     12.65 o
 -18   0   6       34.09       43.61     13.43 o
 -17   0   6      172.27      161.24     18.19 o
 -16   0   6      765.34      771.15     31.24 o
 -15   0   6      259.44      253.13     16.99 o
 -14   0   6       27.42       18.50      8.51 o
 -13   0   6        2.80       -2.19      8.03 o
 -12   0   6      414.57      348.44     16.94 o
 -11   0   6      517.33      544.11     29.30 o
 -10   0   6     2462.54     2345.56     93.26 o
  -9   0   6     1273.75     1259.78     53.45 o
  -8   0   6     1586.06     1659.96     67.16 o
  -7   0   6      129.46      148.08     10.79 o
  -6   0   6     1539.33     1621.21     51.36 o
  -5   0   6     6377.15     7187.14    399.83 o
  -4   0   6     1995.54     2208.35    131.57 o
  -3   0   6      429.95      477.93     38.12 o
  -2   0   6      221.04      317.54     29.29 o
  -1   0   6       16.65        3.99      6.55 o
   0   0   6      187.65      225.48     19.99 o
   1   0   6     1359.56     1607.04     65.33 o
   2   0   6      751.30      911.06     44.40 o
   3   0   6        0.03       -0.93      9.30 o
   4   0   6      365.02      466.31     30.68 o
   5   0   6      284.75      245.48     20.46 o
   6   0   6      741.02      696.36     33.47 o
   7   0   6      321.21      274.84     15.28 o
   8   0   6      126.76      133.43     17.20 o
   9   0   6       81.43       93.91     16.27 o
  10   0   6      162.69      167.37     21.39 o
  11   0   6      263.30      218.51     25.57 o
  12   0   6      521.24      519.78     39.52 o
  13   0   6      107.78      103.68     21.85 o
  14   0   6      738.95      747.66     34.01 o
  15   0   6      261.81      272.64     20.39 o
  16   0   6        0.11        3.19     12.79 o
  17   0   6        4.34      -10.22     12.40 o
  18   0   6      107.46      110.60     18.29 o
  19   0   6       12.09       -2.19     14.70 o
  20   0   6        5.59       -3.66     19.06 o
  21   0   6       47.77       70.01     18.57 o
  22   0   6        6.50        3.92     17.37 o
  23   0   6        0.01      -17.20     22.78 o
 -23   1   6       11.76        5.57     16.93 o
 -22   1   6       45.59       54.91     17.24 o
 -21   1   6        0.69       -7.56     13.97 o
 -20   1   6       10.95       -6.26     14.88 o
 -19   1   6       19.10       -5.04     12.96 o
 -18   1   6       37.74       38.94      9.98 o
 -17   1   6      171.28      164.04     11.89 o
 -16   1   6       18.94       11.61      7.52 o
 -15   1   6      176.04      178.66     11.09 o
 -14   1   6      105.85      101.98      8.46 o
 -13   1   6      253.49      215.53     10.18 o
 -12   1   6      113.40       98.22      7.13 o
 -11   1   6      322.38      317.08     16.97 o
 -10   1   6       64.15       67.02      8.60 o
  -9   1   6      535.05      502.23     18.67 o
  -8   1   6        7.65        5.92      6.21 o
  -7   1   6      380.68      369.34     12.73 o
  -6   1   6      462.09      403.55     19.61 o
  -5   1   6       14.15        8.64      4.48 o
  -4   1   6        2.95       13.95      6.17 o
  -3   1   6      194.93      182.64     14.92 o
  -2   1   6        0.21       -0.67      5.31 o
  -1   1   6       28.73       39.64      7.51 o
   0   1   6      157.82      238.34     27.69 o
   1   1   6       55.25       79.70      9.03 o
   2   1   6        9.94       13.73      5.73 o
   3   1   6      143.10      179.63     11.19 o
   4   1   6      335.45      329.27     19.76 o
   5   1   6     1869.79     2009.13     74.12 o
   6   1   6      744.00      763.41     25.76 o
   7   1   6        4.60        2.55      5.86 o
   8   1   6        2.43        4.10      7.03 o
   9   1   6      104.68       85.86      8.41 o
  10   1   6      376.28      354.45     16.79 o
  11   1   6      526.60      543.72     30.92 o
  12   1   6        3.05      -10.68     10.68 o
  13   1   6        3.90       -4.74      8.20 o
  14   1   6      227.39      218.88     15.46 o
  15   1   6        4.91       -1.51      8.04 o
  16   1   6        2.83       -1.68      8.41 o
  17   1   6        9.43        7.71      9.40 o
  18   1   6      120.38      129.98     13.11 o
  19   1   6       32.80       25.79     11.35 o
  20   1   6        1.17       -6.04     14.16 o
  21   1   6        0.41       -5.63     11.51 o
  22   1   6        3.04      -12.03     12.03 o
  23   1   6       22.72        8.37     24.18 o
 -23   2   6        0.12       -1.04     17.39 o
 -22   2   6        2.51        9.54     15.88 o
 -21   2   6        5.46       14.70     17.67 o
 -20   2   6        8.81        9.01     12.04 o
 -19   2   6        0.91      -10.30     10.30 o
 -18   2   6        0.15      -10.16     10.16 o
 -17   2   6       51.64       58.13     10.44 o
 -16   2   6       52.14       45.28     10.35 o
 -15   2   6       31.96       18.76      8.43 o
 -14   2   6        5.10       -8.80      8.80 o
 -13   2   6       23.48        6.00      6.84 o
 -12   2   6       30.17       26.34     11.23 o
 -11   2   6       72.23       51.22      7.82 o
 -10   2   6      218.08      198.83     11.37 o
  -9   2   6      126.60      144.17     12.21 o
  -8   2   6      135.44      151.44      9.09 o
  -7   2   6       96.03      111.63      7.63 o
  -6   2   6        1.63        0.46      3.90 o
  -5   2   6     1518.87     1650.11     37.81 o
  -4   2   6       41.09       54.80      5.64 o
  -3   2   6       41.80       55.37      5.40 o
  -2   2   6        6.15       15.34      5.02 o
  -1   2   6     1180.18     1299.26     58.69 o
   0   2   6      931.54     1051.40     32.42 o
   1   2   6      285.74      385.06     27.64 o
   2   2   6     1835.09     2030.81     76.50 o
   3   2   6      120.41      166.86      7.24 o
   4   2   6       80.06       89.12      6.63 o
   5   2   6       24.86       20.17      6.40 o
   6   2   6      244.47      199.66     11.56 o
   7   2   6        6.96        5.72      4.85 o
   8   2   6        3.68       12.96      6.50 o
   9   2   6       19.54       27.44     10.08 o
  10   2   6      104.52      124.33     16.15 o
  11   2   6      477.21      463.79     24.98 o
  12   2   6       28.80       50.45     13.37 o
  13   2   6       41.38       47.56     10.35 o
  14   2   6       13.99       -4.78      9.67 o
  15   2   6       61.54       63.85     12.32 o
  16   2   6       61.37       47.35     10.30 o
  17   2   6        0.11       -3.74      9.42 o
  18   2   6        0.01       -0.54     10.32 o
  19   2   6        0.56      -10.26     10.26 o
  20   2   6        1.80      -11.26     11.26 o
  21   2   6        5.55      -10.50     11.84 o
  22   2   6       13.05       22.51     13.44 o
 -23   3   6        1.01       14.88     21.85 o
 -22   3   6       11.08       15.16     19.76 o
 -21   3   6       23.12       54.12     16.61 o
 -20   3   6        3.32       -7.40     12.72 o
 -19   3   6       51.93       57.97     13.29 o
 -18   3   6       25.74       26.72     11.55 o
 -17   3   6        0.95        7.29     10.11 o
 -16   3   6        0.17       -2.45      9.03 o
 -15   3   6      176.61      150.02     12.24 o
 -14   3   6       21.90        0.16     13.82 o
 -13   3   6       79.86      102.92     10.07 o
 -12   3   6      806.63      782.65     25.54 o
 -11   3   6      124.27      154.35     14.76 o
 -10   3   6      492.47      500.21     17.35 o
  -9   3   6       14.22       11.45      5.59 o
  -8   3   6        5.72       -3.62      5.62 o
  -7   3   6      558.60      548.29     28.50 o
  -6   3   6      145.16      191.14     13.30 o
  -5   3   6       60.09       63.39     14.17 o
  -4   3   6      283.20      383.94     19.73 o
  -3   3   6       57.21       53.36      6.11 o
  -2   3   6      445.61      443.69     17.18 o
  -1   3   6      253.91      331.31     14.80 o
   0   3   6      979.24     1085.04     29.18 o
   1   3   6       10.13       13.80      4.92 o
   2   3   6        4.14        4.96      4.61 o
   3   3   6      116.19      100.42      7.18 o
   4   3   6        0.64        3.86      4.20 o
   5   3   6       49.89       46.43      5.48 o
   6   3   6        5.75       -4.89      6.91 o
   7   3   6      896.77      960.62     45.50 o
   8   3   6        0.53        7.73      7.60 o
   9   3   6        0.06       -7.63      7.63 o
  10   3   6        9.26       20.84     15.14 o
  11   3   6     2043.11     2181.36     76.49 o
  12   3   6       15.11       38.50     12.25 o
  13   3   6       19.55       31.25     12.17 o
  14   3   6       95.03      100.84     13.49 o
  15   3   6      222.23      225.19     14.65 o
  16   3   6      118.72      134.52     12.39 o
  17   3   6        0.97       -9.51      9.51 o
  18   3   6       34.15       26.02     11.39 o
  19   3   6       19.60       22.74     11.42 o
  20   3   6        7.41       -5.54     11.62 o
  21   3   6        1.36      -13.82     13.82 o
  22   3   6       19.52       12.02     13.26 o
 -22   4   6       35.28       40.62     17.86 o
 -21   4   6        2.95        6.12     15.62 o
 -20   4   6        6.07        4.61     12.59 o
 -19   4   6        8.33        8.15     14.52 o
 -18   4   6       73.96       62.43     13.04 o
 -17   4   6      166.21      182.99     15.52 o
 -16   4   6       83.55       78.79     12.35 o
 -15   4   6      337.03      377.86     17.93 o
 -14   4   6      134.53      148.50     12.06 o
 -13   4   6      589.50      623.58     22.94 o
 -12   4   6      548.04      536.66     22.24 o
 -11   4   6     1995.68     1987.05     74.85 o
 -10   4   6     1611.10     1626.71     58.20 o
  -9   4   6       89.24       98.69     10.28 o
  -8   4   6        3.03       -4.42      6.85 o
  -7   4   6        8.06       -1.51      5.29 o
  -6   4   6      144.69      127.76     10.14 o
  -5   4   6      307.37      317.86     14.44 o
  -4   4   6     1370.64     1477.77     48.80 o
  -3   4   6      155.03      153.25      8.06 o
  -2   4   6      135.40      129.20      7.16 o
  -1   4   6        2.19        1.39      3.87 o
   0   4   6        5.41       -4.34      4.40 o
   1   4   6       32.98       16.42      5.15 o
   2   4   6        0.01       -4.03      4.03 o
   3   4   6       57.73       55.44      7.18 o
   4   4   6      351.90      322.10     13.82 o
   5   4   6       13.64       -5.58      7.95 o
   6   4   6      425.68      414.60     20.20 o
   7   4   6      263.43      255.62     19.51 o
   8   4   6      626.26      568.01     29.39 o
   9   4   6      324.04      355.37     22.53 o
  10   4   6      111.98      108.62     13.07 o
  11   4   6      199.07      215.80     43.70 o
  12   4   6      238.85      263.59     17.07 o
  13   4   6      279.29      345.01     23.31 o
  14   4   6      139.66      158.20     18.09 o
  15   4   6      229.43      300.34     17.99 o
  16   4   6       13.00       37.10     10.61 o
  17   4   6       57.79       35.75     15.70 o
  18   4   6       27.13        8.15     10.88 o
  19   4   6       27.39       25.94     12.21 o
  20   4   6        0.27       -3.21     12.33 o
  21   4   6        8.65      -13.01     13.01 o
 -21   5   6        8.93       10.65     16.15 o
 -20   5   6        3.08        6.97     15.22 o
 -19   5   6        4.62        9.89     15.16 o
 -18   5   6       27.46        5.19     12.10 o
 -17   5   6        1.00        4.16     11.75 o
 -16   5   6      161.34      169.92     18.14 o
 -15   5   6       14.76       13.33     10.96 o
 -14   5   6       18.13       19.68      9.46 o
 -13   5   6        1.96       20.91      9.04 o
 -12   5   6       79.01       91.08     11.81 o
 -11   5   6      989.01     1009.57     31.85 o
 -10   5   6      160.26      161.73     14.74 o
  -9   5   6      149.50      154.02     14.15 o
  -8   5   6      537.80      506.22     23.13 o
  -7   5   6       25.53       16.40      7.92 o
  -6   5   6        6.07       21.34      8.02 o
  -5   5   6     1538.78     1466.69     42.35 o
  -4   5   6       66.17       92.89      9.16 o
  -3   5   6       57.38       74.11     11.46 o
  -2   5   6        0.67        6.61      5.76 o
  -1   5   6      407.09      412.11     17.44 o
   0   5   6        1.28       -6.63      6.63 o
   1   5   6       46.61       41.43      8.44 o
   2   5   6       24.55       21.25      7.58 o
   3   5   6       17.54        5.75      7.24 o
   4   5   6      246.21      204.06     12.04 o
   5   5   6      832.29      803.29     35.74 o
   6   5   6       47.40       59.54      9.20 o
   7   5   6       27.76       24.91     10.44 o
   8   5   6      860.83      834.79     42.07 o
   9   5   6      138.74      102.28     12.86 o
  10   5   6        3.25      -14.65     14.65 o
  11   5   6      316.71      357.90     19.97 o
  12   5   6     1218.49     1275.80     43.97 o
  13   5   6      164.36      183.08     25.34 o
  14   5   6        3.54       -9.74      9.74 o
  15   5   6        0.13       -7.28     10.39 o
  16   5   6       37.45       18.98     11.72 o
  17   5   6       76.27       78.85     12.45 o
  18   5   6       74.83       80.66     13.40 o
  19   5   6        1.26       -2.28     12.33 o
  20   5   6        0.45      -12.61     12.61 o
  21   5   6        4.50      -13.50     13.50 o
 -21   6   6        1.46       10.69     26.50 o
 -20   6   6        0.68       11.50     16.48 o
 -19   6   6        0.07      -10.94     14.83 o
 -18   6   6        0.08       -9.95     12.25 o
 -17   6   6        0.18       -6.36     11.74 o
 -16   6   6       68.47       35.70     16.13 o
 -15   6   6       10.94       -6.15     11.15 o
 -14   6   6       49.14       45.30     14.07 o
 -13   6   6       18.25       22.06     10.59 o
 -12   6   6      155.16      144.03     15.21 o
 -11   6   6       87.13       92.58     10.82 o
 -10   6   6       42.37       32.62      8.98 o
  -9   6   6        0.00       -0.85      9.98 o
  -8   6   6      855.86      815.39     32.60 o
  -7   6   6      143.34      171.58     21.34 o
  -6   6   6       61.34       67.57     14.00 o
  -5   6   6       22.18        3.07     10.33 o
  -4   6   6        1.12       -6.24      7.26 o
  -3   6   6       30.62       28.75      7.46 o
  -2   6   6        6.15       -4.07      6.99 o
  -1   6   6       92.64      109.00      8.49 o
   0   6   6      178.10      143.74      9.94 o
   1   6   6        3.78       -6.63      6.63 o
   2   6   6       97.64       91.35     10.43 o
   3   6   6        8.79       10.85      8.28 o
   4   6   6      256.38      249.27     14.50 o
   5   6   6        4.65       -8.36      8.36 o
   6   6   6      144.97      125.14     11.87 o
   7   6   6      106.89       63.23     22.78 o
   8   6   6      180.16      162.41     16.76 o
   9   6   6       11.20       10.27     13.29 o
  10   6   6       51.15       23.68     18.36 o
  11   6   6       47.18       17.55     15.07 o
  12   6   6       71.86       63.66     16.97 o
  13   6   6        6.07       -1.08     14.30 o
  14   6   6        6.06       -3.04     10.45 o
  15   6   6       10.74      -10.63     10.63 o
  16   6   6        0.99      -11.06     11.06 o
  17   6   6        5.67       -2.11     12.35 o
  18   6   6       13.91       -5.14     11.91 o
  19   6   6        3.07      -12.19     12.19 o
  20   6   6       16.30      -10.03     13.33 o
 -20   7   6       10.89        2.79     26.04 o
 -19   7   6       34.50       36.59     17.28 o
 -18   7   6       21.47       38.50     19.29 o
 -17   7   6       20.34       42.41     16.48 o
 -16   7   6       77.45       79.87     14.90 o
 -15   7   6      100.84      114.65     16.37 o
 -14   7   6      113.15      109.48     20.00 o
 -13   7   6       81.76      119.99     14.58 o
 -12   7   6        0.23       -9.95     10.58 o
 -11   7   6       10.80       -6.50     10.35 o
 -10   7   6        4.49       14.82      9.03 o
  -9   7   6       66.33      133.98     19.53 o
  -8   7   6      666.09      651.58     29.20 o
  -7   7   6      220.79      286.37     19.05 o
  -6   7   6        2.50        8.02      9.69 o
  -5   7   6        0.42       -8.28      8.28 o
  -4   7   6       89.31       76.87     10.70 o
  -3   7   6        5.95       -8.33      8.33 o
  -2   7   6       98.49       85.23     10.99 o
  -1   7   6       17.71      -10.07     10.07 o
   0   7   6       17.82        5.21     12.62 o
   1   7   6       84.55       55.13     11.94 o
   2   7   6       62.03       36.79     11.49 o
   3   7   6       25.15       45.68     12.96 o
   4   7   6      970.40      931.58     35.38 o
   5   7   6        2.79       21.39     19.99 o
   6   7   6        2.98      -12.12     12.12 o
   7   7   6       10.39       -6.40     10.13 o
   8   7   6      124.75      108.13     17.31 o
   9   7   6      159.36      164.57     19.20 o
  10   7   6       75.67      105.49     17.53 o
  11   7   6       36.83       38.74     15.49 o
  12   7   6       98.28      109.22     18.76 o
  13   7   6        1.05       -5.82     10.34 o
  14   7   6       82.32       83.77     13.20 o
  15   7   6       39.32       38.75     19.36 o
  16   7   6        2.61        1.99     12.63 o
  17   7   6        0.51      -12.97     12.97 o
  18   7   6        9.33       10.70     14.38 o
  19   7   6        0.12      -11.83     14.77 o
 -18   8   6        3.10       -2.97     16.94 o
 -17   8   6        3.34        8.72     20.22 o
 -16   8   6       75.38       84.60     18.14 o
 -15   8   6       66.78       56.39     17.20 o
 -14   8   6       13.45        4.43     13.39 o
 -13   8   6       35.06       42.44     13.55 o
 -12   8   6       74.44       77.88     14.37 o
 -11   8   6      219.12      220.90     21.68 o
 -10   8   6      256.77      251.47     18.42 o
  -9   8   6       57.25       55.63     12.22 o
  -8   8   6      232.62      262.46     16.78 o
  -7   8   6       12.87       29.08      9.41 o
  -6   8   6      150.09      162.58     16.47 o
  -5   8   6       79.60       73.79     13.23 o
  -4   8   6      386.55      391.64     21.69 o
  -3   8   6      156.54      151.98     13.27 o
  -2   8   6       92.45       82.51     11.21 o
  -1   8   6        2.09       -9.66      9.66 o
   0   8   6       28.61       19.58     13.47 o
   1   8   6        3.84       -9.25      9.91 o
   2   8   6       13.81       19.76     11.34 o
   3   8   6       87.48       78.47     12.95 o
   4   8   6      122.89      129.47     20.83 o
   5   8   6      166.83      187.97     21.40 o
   6   8   6        2.27      -11.53     11.53 o
   7   8   6       39.28       45.88     13.06 o
   8   8   6      397.59      379.80     25.95 o
   9   8   6      119.47      150.40     26.27 o
  10   8   6       21.25       23.63     15.96 o
  11   8   6        2.81       -1.30     10.70 o
  12   8   6      152.84      143.50     14.81 o
  13   8   6      100.11      112.99     14.51 o
  14   8   6       59.97       75.94     19.54 o
  15   8   6       69.01       68.61     14.43 o
  16   8   6       67.67       61.90     15.09 o
  17   8   6        4.21      -11.58     15.41 o
 -17   9   6       15.83        8.37     25.57 o
 -16   9   6        9.86       -1.40     16.10 o
 -15   9   6       38.66       52.67     16.91 o
 -14   9   6       16.10       20.83     24.87 o
 -13   9   6       42.51       28.66     15.81 o
 -12   9   6       15.53      -11.64     12.58 o
 -11   9   6        6.84       -1.07     12.51 o
 -10   9   6       30.60       11.04     12.53 o
  -9   9   6       49.44       21.71     12.41 o
  -8   9   6       11.42       -4.41     11.34 o
  -7   9   6        6.57       12.08     10.92 o
  -6   9   6        9.23       -1.95      9.33 o
  -5   9   6        6.72       -8.95      8.95 o
  -4   9   6        1.16       -8.79      8.79 o
  -3   9   6       81.20       81.78     14.48 o
  -2   9   6       27.56        9.18     11.74 o
  -1   9   6       10.34       -0.02     11.53 o
   0   9   6        0.32       -6.29     11.36 o
   1   9   6        4.01       -4.05     11.32 o
   2   9   6       28.93       29.40     17.41 o
   3   9   6        2.66       -1.22     15.41 o
   4   9   6        3.06       -7.16     11.66 o
   5   9   6      103.09       86.23     14.82 o
   6   9   6       99.21       77.65     18.63 o
   7   9   6       76.72       55.87     14.19 o
   8   9   6       30.49       26.51     11.36 o
   9   9   6        0.00        3.04     10.74 o
  10   9   6       54.74       32.79     12.42 o
  11   9   6      119.71      126.64     15.07 o
  12   9   6       32.85       22.13     13.04 o
  13   9   6        0.02      -12.56     12.56 o
  14   9   6        2.31      -12.92     12.92 o
  15   9   6       21.56      -13.50     15.36 o
  16   9   6        0.50       -6.02     16.68 o
 -15  10   6       28.32       31.15     27.43 o
 -14  10   6       18.35        5.88     16.27 o
 -13  10   6        6.34        2.09     15.49 o
 -12  10   6        1.16      -14.27     14.27 o
 -11  10   6        2.22      -13.97     13.97 o
 -10  10   6        1.26      -13.80     13.80 o
  -9  10   6        3.70      -12.26     12.26 o
  -8  10   6        0.12      -11.22     11.22 o
  -7  10   6        0.92       -6.30     11.74 o
  -6  10   6        4.87      -11.56     11.56 o
  -5  10   6       72.52       67.22     13.96 o
  -4  10   6       43.93       38.32     12.35 o
  -3  10   6       20.69       21.01     11.72 o
  -2  10   6       25.46       13.93     11.70 o
  -1  10   6       30.42       11.83     10.02 o
   0  10   6        9.48       -2.51     11.47 o
   1  10   6        8.59        8.19     11.54 o
   2  10   6       20.66       11.62     10.60 o
   3  10   6        0.72       -9.41      9.43 o
   4  10   6        4.99       -5.84      9.69 o
   5  10   6        0.04       -8.41      9.74 o
   6  10   6        1.01        0.13     10.23 o
   7  10   6      101.59      109.01     14.63 o
   8  10   6        8.92        0.14     14.61 o
   9  10   6       10.77      -16.02     16.02 o
  10  10   6       11.34       -2.09     12.76 o
  11  10   6       39.75       36.28     14.41 o
  12  10   6        2.00      -10.30     19.53 o
  13  10   6        4.52      -15.26     15.26 o
  14  10   6        1.51      -19.99     19.99 o
 -12  11   6       18.12        0.33     17.61 o
 -11  11   6        4.46      -15.70     16.02 o
 -10  11   6        8.95        0.11     16.54 o
  -9  11   6       29.69       28.97     16.40 o
  -8  11   6      142.52      148.07     19.72 o
  -7  11   6       62.42       52.01     16.58 o
  -6  11   6       15.19      -14.23     14.23 o
  -5  11   6        3.51      -13.59     13.76 o
  -4  11   6        2.27      -17.20     17.20 o
  -3  11   6       32.71       43.11     26.27 o
  -2  11   6       78.10       66.86     19.53 o
  -1  11   6       30.72       20.91     12.63 o
   0  11   6        4.99       -4.39     12.03 o
   1  11   6       21.14        3.61     12.21 o
   2  11   6        3.59       -5.45     12.15 o
   3  11   6       37.28       30.21     13.26 o
   4  11   6        5.38        5.57     12.49 o
   5  11   6       22.04       24.66     14.79 o
   6  11   6       16.63       12.29     14.60 o
   7  11   6       15.56        6.44     14.23 o
   8  11   6       51.85       39.49     16.07 o
   9  11   6       36.08       16.59     17.67 o
  10  11   6        4.40        8.46     15.94 o
  11  11   6       11.13      -11.23     15.94 o
  -8  12   6       13.33       16.27     23.25 o
  -7  12   6       14.52       29.29     24.18 o
  -6  12   6       43.73       22.78     22.32 o
  -5  12   6       37.17        4.65     21.85 o
  -4  12   6        1.84      -10.45     15.08 o
  -3  12   6        0.29      -14.07     21.85 o
  -2  12   6        0.10      -13.62     13.62 o
  -1  12   6       10.86       -6.03     14.60 o
   0  12   6        4.86      -16.64     19.06 o
   1  12   6       12.52        9.20     15.41 o
   2  12   6       31.89        8.55     15.08 o
   3  12   6       25.76       -1.31     16.50 o
   4  12   6       29.39       26.36     15.92 o
   5  12   6        0.76       14.17     15.77 o
   6  12   6       40.02       19.53     36.73 o
   7  12   6       39.93       32.88     16.91 o
 -22   1   7       22.94       23.20     16.60 o
 -21   1   7       41.88       49.34     16.54 o
 -20   1   7        0.59       -1.40     13.95 o
 -19   1   7       48.17       70.52     13.71 o
 -18   1   7        3.18       -3.22     10.69 o
 -17   1   7        0.13       -8.28      8.28 o
 -16   1   7      218.41      229.57     14.69 o
 -15   1   7       87.39      107.78      9.48 o
 -14   1   7      205.83      199.51     10.64 o
 -13   1   7        6.55        2.68      6.02 o
 -12   1   7       25.02       30.73      8.24 o
 -11   1   7       22.54       19.29      7.54 o
 -10   1   7        4.04       10.86      6.83 o
  -9   1   7       24.81       30.62      7.08 o
  -8   1   7      302.17      290.48     13.53 o
  -7   1   7       41.46       45.87      6.74 o
  -6   1   7        0.29       -4.10      4.10 o
  -5   1   7       32.85       21.19      5.23 o
  -4   1   7      410.70      419.03     20.33 o
  -3   1   7        6.19        7.32      6.94 o
  -2   1   7       16.73       38.71     23.15 o
  -1   1   7     2026.42     2221.42    105.84 o
   0   1   7      207.83      219.43     14.79 o
   1   1   7       23.25       28.08      6.52 o
   2   1   7      292.04      295.81     15.42 o
   3   1   7       70.94       98.51      9.89 o
   4   1   7        6.01       11.29      8.34 o
   5   1   7      109.99      144.61     12.83 o
   6   1   7     1532.74     1461.04     55.69 o
   7   1   7       78.12       94.59     11.17 o
   8   1   7       45.33       50.35     13.95 o
   9   1   7      135.17      151.43     14.60 o
  10   1   7       13.38       16.85     13.95 o
  11   1   7      139.83      157.92     17.09 o
  12   1   7      112.75      127.60     16.40 o
  13   1   7      409.35      386.72     24.63 o
  14   1   7      116.13      101.23     16.73 o
  15   1   7      122.24      106.40     17.90 o
  16   1   7       61.98       33.88     25.80 o
  17   1   7        2.26        5.18     11.56 o
  18   1   7        3.35       11.30     10.13 o
  19   1   7       10.76       11.11     11.41 o
  20   1   7        3.61       -8.00     11.78 o
  21   1   7        7.33        3.92     12.69 o
 -22   2   7      117.46      120.08     19.54 o
 -21   2   7       61.37      102.92     16.59 o
 -20   2   7        0.27        4.30     16.03 o
 -19   2   7        2.47        7.86     11.86 o
 -18   2   7       33.58       56.02     15.73 o
 -17   2   7       51.49       73.22     12.39 o
 -16   2   7      472.19      502.52     22.68 o
 -15   2   7      300.21      315.67     15.96 o
 -14   2   7       85.35       58.29      8.86 o
 -13   2   7      130.45      121.60     12.64 o
 -12   2   7        0.09        1.30      6.13 o
 -11   2   7      104.90      121.40     13.13 o
 -10   2   7       31.16       42.74      9.79 o
  -9   2   7      677.83      639.35     22.88 o
  -8   2   7      106.93       95.68      8.32 o
  -7   2   7       10.66        0.82      5.24 o
  -6   2   7        3.85        7.91      5.07 o
  -5   2   7      282.84      276.18     13.43 o
  -4   2   7      843.56      834.70     27.24 o
  -3   2   7      390.60      417.39     20.41 o
  -2   2   7      263.33      303.55     18.20 o
  -1   2   7        2.93        2.37      7.10 o
   0   2   7     1048.94     1227.44     43.27 o
   1   2   7     2107.73     2386.11     76.68 o
   2   2   7      537.95      564.23     23.69 o
   3   2   7     1227.62     1222.59     35.83 o
   4   2   7      831.70      801.49     25.13 o
   5   2   7        0.01        1.39      8.43 o
   6   2   7      927.34      831.60     40.03 o
   7   2   7     2548.06     2530.44     93.49 o
   8   2   7      463.74      511.25     25.28 o
   9   2   7       31.39       20.44     10.79 o
  10   2   7      622.49      506.76     36.73 o
  11   2   7        6.67       -1.39     14.88 o
  12   2   7      247.77      232.92     37.43 o
  13   2   7        2.08      -11.64     11.64 o
  14   2   7       42.16       33.99     23.01 o
  15   2   7        7.90        6.34     14.78 o
  16   2   7       41.47       27.96     11.68 o
  17   2   7       13.29        1.56     11.90 o
  18   2   7        0.75      -10.13     10.13 o
  19   2   7        2.39       -9.22     11.05 o
  20   2   7       26.39       41.72     12.85 o
  21   2   7       34.22       51.67     14.38 o
 -22   3   7        5.84      -18.13     18.13 o
 -21   3   7        1.93       -4.19     13.24 o
 -20   3   7       64.21       75.38     14.78 o
 -19   3   7       13.44       16.96     12.55 o
 -18   3   7       30.28       12.90     11.78 o
 -17   3   7        2.48       10.18     10.76 o
 -16   3   7       64.74       60.80     17.73 o
 -15   3   7       39.82       33.18      9.73 o
 -14   3   7       10.35        2.01      8.01 o
 -13   3   7        0.64        3.32      9.39 o
 -12   3   7        6.68       -3.55      8.81 o
 -11   3   7       12.73        1.95      8.51 o
 -10   3   7      645.03      588.10     24.62 o
  -9   3   7        5.58       -8.20     17.90 o
  -8   3   7      232.00      205.48     15.18 o
  -7   3   7      294.53      322.16     29.05 o
  -6   3   7       50.66       34.10      7.96 o
  -5   3   7       33.96       30.16      7.45 o
  -4   3   7       36.61       49.49      8.00 o
  -3   3   7       23.50       28.48      8.34 o
  -2   3   7      121.09      162.71     15.01 o
  -1   3   7      279.01      305.52     14.06 o
   0   3   7      383.09      429.84     16.96 o
   1   3   7      653.03      652.51     22.11 o
   2   3   7        6.03       -3.86      6.12 o
   3   3   7       13.25       -0.98      6.12 o
   4   3   7       22.91       24.88      6.55 o
   5   3   7       56.63       40.04      9.95 o
   6   3   7      505.61      513.77     35.57 o
   7   3   7        3.28       -6.78     10.79 o
   8   3   7        1.07      -11.05     11.05 o
   9   3   7      185.93      207.46     18.52 o
  10   3   7      233.90      218.45     19.52 o
  11   3   7        0.02      -10.23     16.27 o
  12   3   7       10.29        7.90     18.60 o
  13   3   7       86.13      117.16     24.18 o
  14   3   7       21.28       25.24     11.46 o
  15   3   7        0.70       -0.82     16.35 o
  16   3   7        0.00      -11.30     11.30 o
  17   3   7        0.17       -4.66     12.44 o
  18   3   7        3.43       10.18     10.70 o
  19   3   7        0.76       -7.23     11.27 o
  20   3   7       81.18      108.72     15.20 o
  21   3   7        2.00        2.04     13.35 o
 -21   4   7        8.07        4.41     16.48 o
 -20   4   7        4.92        8.81     12.99 o
 -19   4   7        0.48       -8.82     12.24 o
 -18   4   7        0.49       -6.34     11.68 o
 -17   4   7        8.49       -4.09     11.47 o
 -16   4   7       32.03       35.23     11.75 o
 -15   4   7       56.58       60.35     12.08 o
 -14   4   7       40.35       42.33      9.79 o
 -13   4   7      176.59      184.44     16.33 o
 -12   4   7        4.79        3.52      9.75 o
 -11   4   7       13.38       17.69      9.81 o
 -10   4   7       48.36       35.82     10.85 o
  -9   4   7       78.45       78.06     11.15 o
  -8   4   7       58.25       47.04     14.60 o
  -7   4   7      420.85      324.23     24.12 o
  -6   4   7      183.11      173.83     18.80 o
  -5   4   7        0.28       16.78      9.26 o
  -4   4   7      182.13      224.63     23.43 o
  -3   4   7      764.60      761.75     30.53 o
  -2   4   7      265.98      293.90     15.01 o
  -1   4   7      415.56      437.59     17.94 o
   0   4   7       42.49       45.44      7.85 o
   1   4   7        4.49       -4.45      7.78 o
   2   4   7       90.85      119.81      9.99 o
   3   4   7        3.52       -8.09      8.09 o
   4   4   7      158.77      154.92     13.67 o
   5   4   7      491.23      469.61     22.14 o
   6   4   7       18.40       11.61     10.15 o
   7   4   7      531.56      541.03     28.73 o
   8   4   7      607.30      523.80     34.17 o
   9   4   7        4.03      -19.53     19.53 o
  10   4   7      127.29      116.91     20.22 o
  11   4   7        2.53       11.16     19.99 o
  12   4   7        4.14        4.76     12.71 o
  13   4   7        1.83       -9.48     13.17 o
  14   4   7        9.61       15.51     14.19 o
  15   4   7        0.01       -3.08     14.63 o
  16   4   7       30.74       37.53     13.88 o
  17   4   7        0.18       -5.86     13.48 o
  18   4   7        1.29        0.73     11.33 o
  19   4   7       10.33       -6.22     12.28 o
  20   4   7        8.69      -13.08     13.08 o
 -20   5   7       36.42       42.35     14.80 o
 -19   5   7       23.32        9.31     12.93 o
 -18   5   7       10.08       -1.11     12.31 o
 -17   5   7        3.57        0.26     13.76 o
 -16   5   7       63.66       54.52     13.36 o
 -15   5   7        0.21       -3.17     11.29 o
 -14   5   7       26.53       18.65     11.23 o
 -13   5   7       36.47       46.38     15.41 o
 -12   5   7      351.38      358.37     21.52 o
 -11   5   7       57.79       66.86     12.41 o
 -10   5   7       98.83       98.15     12.69 o
  -9   5   7       42.97       43.71     10.82 o
  -8   5   7       12.07       15.68      9.56 o
  -7   5   7       59.57       57.58     12.80 o
  -6   5   7      476.05      404.94     27.37 o
  -5   5   7      106.22      113.62     11.39 o
  -4   5   7      325.37      336.93     24.24 o
  -3   5   7        3.71      -10.00     10.85 o
  -2   5   7      296.36      266.29     19.86 o
  -1   5   7      413.66      391.34     18.55 o
   0   5   7      390.57      346.76     16.50 o
   1   5   7       80.26       71.15     12.45 o
   2   5   7        3.87       -8.83      9.26 o
   3   5   7      389.66      387.30     22.90 o
   4   5   7      451.78      415.01     21.59 o
   5   5   7      154.06      152.69     15.24 o
   6   5   7        1.54       -6.04     10.17 o
   7   5   7        1.89      -12.91     13.10 o
   8   5   7      239.58      233.65     21.53 o
   9   5   7       27.78       11.39     15.12 o
  10   5   7      135.85      147.57     20.34 o
  11   5   7       74.18      117.38     24.64 o
  12   5   7       27.49       29.49     15.16 o
  13   5   7       43.66       33.06     15.74 o
  14   5   7       11.11        2.27     14.49 o
  15   5   7       37.10       28.09     16.64 o
  16   5   7        4.93        4.23     16.07 o
  17   5   7        2.66        3.98     14.32 o
  18   5   7        6.49       -3.29     12.41 o
  19   5   7       30.10       15.55     13.08 o
  20   5   7        4.02      -16.42     16.42 o
 -20   6   7       20.23       44.63     26.97 o
 -19   6   7        7.76       16.23     15.92 o
 -18   6   7        1.23       -0.20     12.99 o
 -17   6   7       19.07       31.13     13.27 o
 -16   6   7      139.51      156.46     16.18 o
 -15   6   7      325.94      374.65     22.25 o
 -14   6   7      170.72      206.11     17.28 o
 -13   6   7       88.62      103.53     13.48 o
 -12   6   7      134.89       95.43     17.98 o
 -11   6   7        0.74      -13.07     13.07 o
 -10   6   7        0.26      -10.11     10.11 o
  -9   6   7       27.96        8.52     13.08 o
  -8   6   7       65.26       69.88     11.88 o
  -7   6   7        6.34       -3.27      9.17 o
  -6   6   7       58.96       45.34     10.94 o
  -5   6   7       87.13       74.42     11.67 o
  -4   6   7      230.95      220.26     15.42 o
  -3   6   7      197.66      175.85     24.19 o
  -2   6   7      315.16      246.26     16.96 o
  -1   6   7        9.73       32.02     14.56 o
   0   6   7      672.97      655.66     27.24 o
   1   6   7      471.38      467.42     23.93 o
   2   6   7      707.67      816.26     35.64 o
   3   6   7     1002.90      932.58     34.43 o
   4   6   7        7.09       13.91      9.46 o
   5   6   7        6.86       -3.73      9.56 o
   6   6   7      201.85      206.50     16.02 o
   7   6   7      857.30      816.86     55.33 o
   8   6   7       72.14       83.22     24.64 o
   9   6   7      210.74      201.09     19.31 o
  10   6   7        2.67        0.74     13.90 o
  11   6   7        0.42        0.15     14.03 o
  12   6   7       69.91       63.84     16.61 o
  13   6   7      102.26      131.55     19.10 o
  14   6   7        2.54      -10.82     14.74 o
  15   6   7       21.30       18.10     16.94 o
  16   6   7        3.66      -19.06     19.06 o
  17   6   7        2.48      -13.32     16.63 o
  18   6   7        4.46       -8.83     13.29 o
  19   6   7        3.74      -13.37     16.63 o
 -18   7   7        1.95       -0.66     16.40 o
 -17   7   7        4.40       13.39     14.11 o
 -16   7   7        0.64        7.89     13.13 o
 -15   7   7       10.53        8.86     13.02 o
 -14   7   7        0.61        1.30     12.34 o
 -13   7   7      102.10      100.63     14.65 o
 -12   7   7       56.33       38.11     15.56 o
 -11   7   7        0.52       -7.28     31.61 o
 -10   7   7        2.68        2.98     14.40 o
  -9   7   7      112.42      107.98     17.61 o
  -8   7   7       14.94       17.27     14.56 o
  -7   7   7       39.74       33.97     11.96 o
  -6   7   7        9.66       17.84     10.71 o
  -5   7   7       53.79       37.07     11.41 o
  -4   7   7       37.83       13.34     10.67 o
  -3   7   7       12.45      -11.88     11.88 o
  -2   7   7        0.11      -14.82     14.82 o
  -1   7   7       73.70       74.84     16.32 o
   0   7   7      686.96      694.03     28.91 o
   1   7   7      288.30      314.39     19.00 o
   2   7   7      110.65      145.07     17.21 o
   3   7   7       84.75       73.30     15.74 o
   4   7   7        1.10       -9.83      9.83 o
   5   7   7       12.17      -10.30     10.30 o
   6   7   7        0.14      -13.80     13.80 o
   7   7   7        6.45       -4.65     20.46 o
   8   7   7      152.35      166.48     33.94 o
   9   7   7        1.71       17.17     14.83 o
  10   7   7       15.40        1.85     14.49 o
  11   7   7        7.92      -13.05     14.70 o
  12   7   7       57.99       89.74     17.98 o
  13   7   7       11.35       17.78     16.64 o
  14   7   7       45.04       45.35     17.86 o
  15   7   7        4.11        8.41     26.27 o
  16   7   7       22.10       -5.13     28.59 o
  17   7   7        4.20      -13.24     13.24 o
  18   7   7        7.20       -8.83     23.71 o
 -17   8   7       26.53        8.72     17.53 o
 -16   8   7        5.08       -7.02     16.28 o
 -15   8   7        0.05       -8.07     13.46 o
 -14   8   7        2.08      -13.11     13.11 o
 -13   8   7        2.72       -5.24     13.09 o
 -12   8   7       11.74       10.52     13.09 o
 -11   8   7       15.19       -4.78     12.02 o
 -10   8   7        5.05        1.93     16.27 o
  -9   8   7        2.96       -4.43     15.30 o
  -8   8   7       56.37       53.34     19.06 o
  -7   8   7       12.57      -10.98     14.74 o
  -6   8   7        6.54        4.82     15.04 o
  -5   8   7       22.25       -6.40     12.01 o
  -4   8   7        8.86        0.53     11.53 o
  -3   8   7       38.88       18.16     13.25 o
  -2   8   7       70.13       66.29     14.09 o
  -1   8   7       74.61       60.16     12.99 o
   0   8   7       31.80       56.12     13.01 o
   1   8   7      359.40      365.43     22.25 o
   2   8   7      601.13      554.78     26.74 o
   3   8   7       24.74       37.84     12.37 o
   4   8   7        8.07       -3.62     11.17 o
   5   8   7      108.85      111.74     23.25 o
   6   8   7      126.64      122.51     19.78 o
   7   8   7        9.80       22.17     12.63 o
   8   8   7       36.93       42.75     16.19 o
   9   8   7        0.23        6.92     15.41 o
  10   8   7       23.55       16.59     16.40 o
  11   8   7       35.62       41.00     17.46 o
  12   8   7        6.69       38.09     17.31 o
  13   8   7       85.82      102.17     28.36 o
  14   8   7        6.20      -11.88     17.43 o
  15   8   7       10.07       -8.59     17.64 o
  16   8   7        0.18       -2.07     13.69 o
 -15   9   7       35.94       19.88     17.09 o
 -14   9   7        1.48      -13.94     15.44 o
 -13   9   7        3.67        1.97     13.66 o
 -12   9   7       27.56       11.86     14.96 o
 -11   9   7        0.23       -8.82     12.81 o
 -10   9   7       12.35      -13.83     13.83 o
  -9   9   7       60.32       82.22     23.71 o
  -8   9   7        1.81      -15.52     15.52 o
  -7   9   7        8.42      -15.52     15.52 o
  -6   9   7        8.56        1.80     15.72 o
  -5   9   7       12.70       -4.26     17.43 o
  -4   9   7        1.39        7.75     15.22 o
  -3   9   7       82.05       89.14     17.61 o
  -2   9   7      113.11       96.78     17.75 o
  -1   9   7       63.98      102.94     17.85 o
   0   9   7      189.33      197.73     21.15 o
   1   9   7       64.50       78.16     16.63 o
   2   9   7       35.67       41.34     15.05 o
   3   9   7       61.03      100.89     29.29 o
   4   9   7      416.63      463.99     45.10 o
   5   9   7      148.20      245.23     23.01 o
   6   9   7        0.82       34.01     15.72 o
   7   9   7       13.05        6.46     15.57 o
   8   9   7        5.29       -1.30     15.47 o
   9   9   7       55.76       51.98     17.80 o
  10   9   7       40.16       49.78     17.98 o
  11   9   7        4.92        8.11     17.98 o
  12   9   7        0.13        9.52     17.75 o
  13   9   7       13.06       21.42     19.33 o
  14   9   7        1.56       -4.25     13.13 o
 -13  10   7       26.85       24.96     17.57 o
 -12  10   7        0.87      -19.29     19.29 o
 -11  10   7        0.00      -15.44     15.44 o
 -10  10   7        0.32      -13.12     13.12 o
  -9  10   7       12.41       -5.58     12.86 o
  -8  10   7        1.36      -12.26     12.26 o
  -7  10   7        0.52      -16.19     16.19 o
  -6  10   7       49.40       12.25     17.29 o
  -5  10   7        9.93       29.63     17.09 o
  -4  10   7      283.24      289.32     26.79 o
  -3  10   7       36.89       32.81     25.57 o
  -2  10   7       17.90        5.84     16.74 o
  -1  10   7        0.69      -11.99     15.82 o
   0  10   7        3.98       -3.77     15.57 o
   1  10   7        3.12      -10.23     26.97 o
   2  10   7       24.69       49.28     29.75 o
   3  10   7      147.62      183.06     21.83 o
   4  10   7      103.33       94.56     18.57 o
   5  10   7       19.03       33.94     25.34 o
   6  10   7       22.03       41.34     18.14 o
   7  10   7       82.70      111.05     20.12 o
   8  10   7      198.33      226.93     59.28 o
   9  10   7       55.94       87.66     19.98 o
  10  10   7        2.01        4.87     18.29 o
  11  10   7        7.06       -4.19     18.75 o
  12  10   7        1.55      -13.50     13.50 o
 -10  11   7        2.45        6.28     17.06 o
  -9  11   7        0.88       -2.23     16.87 o
  -8  11   7        6.12       -5.30     15.88 o
  -7  11   7       17.35       19.89     16.28 o
  -6  11   7        0.08      -10.40     13.37 o
  -5  11   7        1.80      -12.72     12.72 o
  -4  11   7        0.07      -17.31     17.31 o
  -3  11   7       31.25       17.84     18.23 o
  -2  11   7        6.96      -25.57     28.82 o
  -1  11   7       30.15      -28.82     28.82 o
   0  11   7       54.57      -26.50     30.22 o
   1  11   7        2.43       -7.42     21.85 o
   2  11   7        1.50      -16.51     16.51 o
   3  11   7        9.67       -6.08     17.63 o
   4  11   7        6.78       13.09     20.46 o
   5  11   7       43.15       52.15     19.26 o
   6  11   7       53.37       44.50     19.18 o
   7  11   7       17.28        5.32     18.57 o
   8  11   7       17.85       39.89     19.52 o
   9  11   7       32.84       13.48     24.18 o
  -3  12   7        4.16       -4.18     20.46 o
  -2  12   7       17.70       -5.29     15.22 o
  -1  12   7        1.10       -6.03     14.93 o
   0  12   7        6.55        5.03     15.88 o
   1  12   7        4.85      -11.11     15.26 o
   2  12   7        6.87      -12.96     15.22 o
   3  12   7        0.02      -23.48     23.48 o
   4  12   7       54.18       35.80     23.25 o
 -21   0   8       26.06       29.29     23.25 o
 -20   0   8       36.90       38.59     21.39 o
 -19   0   8       29.32       18.60     20.46 o
 -18   0   8        3.49        6.04     19.06 o
 -17   0   8        0.12      -15.11     15.11 o
 -16   0   8      143.56      160.72     15.67 o
 -15   0   8        1.16        7.46     13.43 o
 -14   0   8       32.57       36.98     14.56 o
 -13   0   8       93.79       97.94     16.40 o
 -12   0   8        2.49        7.37     10.68 o
 -11   0   8        6.45       27.26     12.00 o
 -10   0   8     1090.61     1045.78     48.03 o
  -9   0   8      532.21      515.61     28.59 o
  -8   0   8      149.43      141.83     15.62 o
  -7   0   8      561.62      528.41     53.23 o
  -6   0   8      415.27      484.91     43.24 o
  -5   0   8     1075.88     1109.29     76.71 o
  -4   0   8      746.27      851.73     62.76 o
  -3   0   8      697.91      759.78     75.08 o
  -2   0   8      237.59      223.25     18.86 o
  -1   0   8      413.39      455.90     27.12 o
   0   0   8      717.58      728.17     36.59 o
   1   0   8     1319.40     1449.05    102.75 o
   2   0   8     3761.36     4002.34    212.23 o
   3   0   8      100.24      132.50     19.53 o
   4   0   8      127.52      147.84     20.92 o
   5   0   8      178.55      174.34     21.39 o
   8   0   8        2.33       -8.37     12.55 o
   9   0   8      109.46      151.10     20.92 o
  10   0   8       72.89       85.54     19.06 o
  11   0   8      339.14      357.99     31.61 o
  12   0   8      423.79      353.80     33.47 o
  13   0   8        0.44       40.45     19.06 o
  14   0   8      568.12      576.96     44.63 o
  15   0   8       33.88       81.36     25.11 o
  16   0   8      110.25      121.34     28.82 o
  17   0   8        5.46       -3.25     21.85 o
  18   0   8       19.33        6.97     24.18 o
  19   0   8        0.03        1.39     27.43 o
  20   0   8        0.47      -14.71     18.05 o
 -21   1   8       24.73       42.02     27.66 o
 -20   1   8        2.19        0.46     16.27 o
 -19   1   8        0.05        4.99     12.17 o
 -18   1   8       11.25       11.29     11.45 o
 -17   1   8        5.95        0.06     14.70 o
 -16   1   8       19.80       13.69      9.12 o
 -15   1   8       54.59       57.81     11.81 o
 -14   1   8        0.34        1.77     10.15 o
 -13   1   8       10.44        5.43      8.36 o
 -12   1   8      175.70      186.64     13.67 o
 -11   1   8      358.63      336.63     16.53 o
 -10   1   8       26.26       52.20      9.38 o
  -9   1   8     1120.39     1050.56     33.55 o
  -8   1   8      394.37      367.53     16.21 o
  -7   1   8      224.42      227.43     20.13 o
  -6   1   8      283.62      244.88     23.08 o
  -5   1   8        0.04       -5.82      6.20 o
  -4   1   8       12.10        6.12      8.42 o
  -3   1   8      158.81      179.19     14.51 o
  -2   1   8        7.56        7.96      8.06 o
  -1   1   8      377.03      374.03     20.13 o
   0   1   8      241.42      227.73     15.64 o
   1   1   8      136.65      160.19     11.71 o
   2   1   8      560.47      585.01     24.95 o
   3   1   8      386.22      375.20     18.74 o
   4   1   8       55.84       79.15     11.92 o
   5   1   8      796.50      817.32     52.07 o
   6   1   8       76.48       80.43     18.13 o
   7   1   8      343.83      338.92     26.04 o
   8   1   8       32.96       51.14     14.88 o
   9   1   8       34.86       39.97     11.67 o
  10   1   8      155.74      158.14     16.73 o
  11   1   8        6.09       24.79     12.44 o
  12   1   8       59.01       73.18     15.55 o
  13   1   8        0.12       -9.55     12.65 o
  14   1   8        0.26       -3.99     13.29 o
  15   1   8        1.78       13.05     14.78 o
  16   1   8       18.41       23.09     16.27 o
  17   1   8       18.65       18.34     16.27 o
  18   1   8        3.77       -2.66     16.21 o
  19   1   8        1.41        0.21     18.93 o
  20   1   8        8.99       14.34     15.93 o
 -21   2   8        2.26       10.64     13.56 o
 -20   2   8        4.88       33.25     13.56 o
 -19   2   8       20.65       19.78     12.81 o
 -18   2   8       71.86       67.01     13.40 o
 -17   2   8        0.50       -8.62     10.41 o
 -16   2   8       36.59       36.04     20.46 o
 -15   2   8      190.40      233.12     18.52 o
 -14   2   8       16.39       23.33     10.39 o
 -13   2   8      150.39      140.34     19.10 o
 -12   2   8      104.94       83.44     16.48 o
 -11   2   8       53.08       47.89     13.74 o
 -10   2   8       52.29       34.45     10.59 o
  -9   2   8      340.62      287.42     14.90 o
  -8   2   8       13.48        0.45      7.30 o
  -7   2   8       13.30       -7.31      7.31 o
  -6   2   8        3.88       -2.33      8.60 o
  -5   2   8      295.19      224.18     27.38 o
  -4   2   8      237.62      276.12     22.04 o
  -3   2   8       17.91       21.18     10.03 o
  -2   2   8      417.91      413.04     21.40 o
  -1   2   8       88.86       83.28      9.74 o
   0   2   8        0.66        0.41      8.29 o
   1   2   8       50.58       58.70     10.45 o
   2   2   8       42.73       40.30      7.83 o
   3   2   8      122.63      143.07     12.46 o
   4   2   8       39.48       39.91     13.14 o
   5   2   8       14.36       18.36     12.09 o
   6   2   8       90.11      114.18     19.06 o
   7   2   8        9.73        3.63     11.86 o
   8   2   8       56.02       65.55     17.20 o
   9   2   8       67.15       64.62     17.67 o
  10   2   8       17.70       -6.97     15.34 o
  11   2   8       57.32       71.60     19.06 o
  12   2   8        0.69      -12.62     12.62 o
  13   2   8        5.94        1.23     13.90 o
  14   2   8        1.89      -13.95     13.95 o
  15   2   8        0.02       -5.81     14.46 o
  16   2   8        0.60       -9.98     26.73 o
  17   2   8        6.78       -9.60     17.06 o
  18   2   8       18.98       18.24     18.55 o
  19   2   8       12.20       19.97     14.97 o
  20   2   8       21.21       15.79     16.49 o
 -20   3   8       19.24       21.45     13.98 o
 -19   3   8        0.04        6.26     12.61 o
 -18   3   8        0.05       -0.41     11.63 o
 -17   3   8        9.99       -7.37     11.11 o
 -16   3   8       63.44       60.60     17.43 o
 -15   3   8       46.39       48.07     15.49 o
 -14   3   8        4.91       18.83     13.85 o
 -13   3   8        8.79        9.75     10.30 o
 -12   3   8       23.19       14.41     13.48 o
 -11   3   8       44.79       38.90     14.70 o
 -10   3   8        6.64        0.50     12.32 o
  -9   3   8       78.12       63.31     16.04 o
  -8   3   8      173.89      163.19     18.98 o
  -7   3   8        7.67       12.23     24.64 o
  -6   3   8      163.68      172.30     38.36 o
  -5   3   8     1536.63     1586.40     77.94 o
  -4   3   8      302.78      332.31     16.20 o
  -3   3   8      267.40      292.55     14.74 o
  -2   3   8       77.05       58.82     10.15 o
  -1   3   8      119.99      104.89     12.36 o
   0   3   8        7.47       -3.13      8.05 o
   1   3   8        9.30        1.28      6.86 o
   2   3   8      219.58      229.11     24.13 o
   3   3   8      243.74      221.25     20.04 o
   4   3   8       12.22       -0.30      9.03 o
   5   3   8      124.47      131.02     13.47 o
   6   3   8      686.98      689.12     32.80 o
   7   3   8       16.00       20.92     12.48 o
   8   3   8      608.11      557.71     28.84 o
   9   3   8       33.77       31.61     17.67 o
  10   3   8       28.33      -14.41     15.34 o
  11   3   8      209.15      220.37     27.43 o
  12   3   8      118.68      106.93     24.18 o
  13   3   8       10.01        2.79     19.99 o
  14   3   8        0.11      -14.27     14.27 o
  15   3   8        0.01      -11.42     15.22 o
  16   3   8       42.24       53.93     18.74 o
  17   3   8       27.03       42.15     14.62 o
  18   3   8       28.11       36.49     15.05 o
  19   3   8        5.60       -0.29     15.21 o
  20   3   8        0.00       14.07     22.32 o
 -20   4   8       39.90       61.79     15.66 o
 -19   4   8        0.01       -1.64     12.91 o
 -18   4   8       10.98        7.52     12.81 o
 -17   4   8        7.44       -2.93     11.79 o
 -16   4   8       78.89       82.99     18.65 o
 -15   4   8       47.67       37.79     16.07 o
 -14   4   8       85.74       90.16     18.83 o
 -13   4   8       45.15       53.36     15.08 o
 -12   4   8      334.51      391.17     21.79 o
 -11   4   8      236.78      232.11     23.23 o
 -10   4   8      333.45      357.77     36.26 o
  -9   4   8      116.68       99.17     17.39 o
  -8   4   8        0.06       -7.85     12.32 o
  -7   4   8      524.23      526.04     31.94 o
  -6   4   8        2.38        3.91     12.25 o
  -5   4   8      900.29      851.28     42.67 o
  -4   4   8     1427.25     1412.21     62.66 o
  -3   4   8      752.26      779.58     39.29 o
  -2   4   8       52.26       58.84     13.85 o
  -1   4   8        2.09       -8.60      8.60 o
   0   4   8       87.38       99.50     12.52 o
   1   4   8       57.55       63.50     11.29 o
   2   4   8       73.39       69.87     11.76 o
   3   4   8      432.91      385.65     20.50 o
   4   4   8      101.21      105.04     21.58 o
   5   4   8      103.37       72.21     12.23 o
   6   4   8       20.77      -14.41     17.43 o
   7   4   8        5.71      -12.19     12.44 o
   8   4   8       11.47        5.70     13.80 o
   9   4   8      793.08      733.17     50.21 o
  10   4   8       48.81       48.82     22.32 o
  11   4   8        1.32       -8.83     19.53 o
  12   4   8       34.48       19.99     22.78 o
  13   4   8       29.92       33.01     24.18 o
  14   4   8       21.77       23.25     25.11 o
  15   4   8      142.51      187.26     24.49 o
  16   4   8       91.93      141.06     17.36 o
  17   4   8        5.53       23.30     15.32 o
  18   4   8       99.29       95.51     18.40 o
  19   4   8       25.73       40.02     17.36 o
 -19   5   8        1.50       -4.03     13.93 o
 -18   5   8        8.95       -9.95     13.16 o
 -17   5   8        0.01       -9.00     12.46 o
 -16   5   8        1.50        9.36     31.61 o
 -15   5   8      156.11      159.72     21.22 o
 -14   5   8       40.37       47.98     17.20 o
 -13   5   8       14.39       10.05     15.07 o
 -12   5   8        8.10        5.91     14.30 o
 -11   5   8       36.43       61.14     14.60 o
 -10   5   8       24.52       20.59     10.94 o
  -9   5   8       44.37       27.61     15.11 o
  -8   5   8        7.14      -11.70     12.04 o
  -7   5   8      258.22      267.64     24.00 o
  -6   5   8      111.96      136.55     37.19 o
  -5   5   8       57.87       62.05     15.22 o
  -4   5   8      129.77      157.73     33.94 o
  -3   5   8       11.65        8.15     12.15 o
  -2   5   8       81.64       65.19     23.71 o
  -1   5   8        0.63        6.97     11.51 o
   0   5   8       32.45       32.40     13.14 o
   1   5   8       10.22      -10.35     10.35 o
   2   5   8       25.04       15.80     23.25 o
   3   5   8       76.34      104.28     16.64 o
   4   5   8       99.42      103.52     16.53 o
   5   5   8       45.00       14.98     12.81 o
   6   5   8       52.03       15.20     13.64 o
   7   5   8        6.27      -17.67     17.67 o
   8   5   8       52.46       44.63     21.85 o
   9   5   8        5.06        3.72     19.53 o
  10   5   8        2.75       -6.97     19.99 o
  11   5   8       55.68       31.15     23.25 o
  12   5   8       32.11       25.57     23.71 o
  13   5   8        0.79      -21.85     21.85 o
  14   5   8        0.05       -6.16     15.62 o
  15   5   8        4.20      -12.69     17.90 o
  16   5   8        0.11      -16.64     16.64 o
  17   5   8        0.01      -15.10     15.10 o
  18   5   8       21.37        6.00     16.51 o
 -18   6   8        0.55       16.40     14.14 o
 -17   6   8       27.49       17.51     13.68 o
 -16   6   8        1.03        8.27     13.46 o
 -15   6   8      144.94      166.98     23.23 o
 -14   6   8        0.43       25.31     18.21 o
 -13   6   8        2.87        5.90     16.76 o
 -12   6   8       12.48      -14.80     15.52 o
 -11   6   8       48.41       18.91     15.97 o
 -10   6   8        1.94      -13.49     13.49 o
  -9   6   8        0.02       13.95     12.95 o
  -8   6   8       27.39        6.09     25.34 o
  -7   6   8       13.42        0.44      9.49 o
  -6   6   8        0.06       -7.40     12.81 o
  -5   6   8       52.58       22.50     13.80 o
  -4   6   8       85.89       81.45     17.20 o
  -3   6   8       37.24        8.77     13.76 o
  -2   6   8        0.98       -2.24     12.32 o
  -1   6   8       38.62       14.97     13.47 o
   0   6   8        0.20      -12.00     12.00 o
   1   6   8       17.77       13.90     13.62 o
   2   6   8      102.15      100.50     31.38 o
   3   6   8        0.14        0.25     13.43 o
   4   6   8        9.02        0.07     13.14 o
   5   6   8       12.52       13.49     14.12 o
   6   6   8       64.24       53.70     16.77 o
   7   6   8        1.32       -1.86     19.53 o
   8   6   8        7.62       -2.32     20.46 o
   9   6   8        1.16        3.72     21.85 o
  10   6   8       22.08        4.65     22.78 o
  11   6   8       45.94       48.48     16.61 o
  12   6   8        8.48       -8.07     14.89 o
  13   6   8        3.45       -7.29     15.19 o
  14   6   8        6.40       -3.00     16.28 o
  15   6   8       14.41        5.90     17.20 o
  16   6   8        0.72      -17.31     17.31 o
  17   6   8        4.06      -18.19     18.19 o
 -17   7   8       17.57       17.98     14.51 o
 -16   7   8        0.13       10.41     14.00 o
 -15   7   8       39.46       37.61     14.54 o
 -14   7   8        2.23       -7.35     16.87 o
 -13   7   8      127.51      131.51     37.43 o
 -12   7   8       79.61       97.03     19.07 o
 -11   7   8       17.25       34.80     16.50 o
 -10   7   8       63.42       81.72     17.67 o
  -9   7   8       23.22       35.77     16.30 o
  -8   7   8      270.91      297.99     24.45 o
  -7   7   8      199.80      190.43     19.50 o
  -6   7   8      107.97      126.41     16.93 o
  -5   7   8        2.06      -12.27     12.27 o
  -4   7   8       43.49       20.40     11.47 o
  -3   7   8        7.49        8.49     10.81 o
  -2   7   8       49.23       77.19     13.91 o
  -1   7   8      345.68      391.68     21.48 o
   0   7   8      296.51      285.97     25.22 o
   1   7   8        0.32       17.01     17.20 o
   2   7   8       38.76       24.25     15.77 o
   3   7   8       96.90       88.04     41.38 o
   4   7   8        9.33       -7.41     13.97 o
   5   7   8       81.28       64.89     12.90 o
   6   7   8      118.50      103.94     15.82 o
   7   7   8        3.79        0.46     21.85 o
   8   7   8       55.87       70.80     16.19 o
   9   7   8       39.69       42.37     15.74 o
  10   7   8        9.97       26.14     15.52 o
  11   7   8       18.04       27.87     16.19 o
  12   7   8       31.30       48.32     17.34 o
  13   7   8        1.50       13.30     16.94 o
  14   7   8        0.17       11.43     16.98 o
  15   7   8       24.22       -2.42     18.66 o
  16   7   8       40.67       16.90     19.33 o
 -15   8   8        0.92       -5.13     14.47 o
 -14   8   8       12.88       19.06     18.97 o
 -13   8   8        0.46       33.44     19.33 o
 -12   8   8       12.83       15.33     18.31 o
 -11   8   8        0.23        9.61     17.54 o
 -10   8   8       37.76       47.33     18.09 o
  -9   8   8       81.20      130.73     20.00 o
  -8   8   8       97.79      107.95     19.43 o
  -7   8   8       12.08       17.73     16.31 o
  -6   8   8       54.26       49.89     16.98 o
  -5   8   8       68.25       73.71     17.98 o
  -4   8   8      187.40      195.97     21.00 o
  -3   8   8      163.94      176.34     20.42 o
  -2   8   8        3.79        6.61     14.17 o
  -1   8   8       13.54       19.52     13.96 o
   0   8   8       15.40       27.52     13.83 o
   1   8   8       61.57       74.34     15.91 o
   2   8   8        5.22       18.26     26.97 o
   3   8   8      109.59      157.03     30.45 o
   4   8   8      229.31      183.29     19.41 o
   5   8   8       25.53       39.55     14.79 o
   6   8   8        8.48       34.87     25.57 o
   7   8   8        0.66       17.80     14.51 o
   8   8   8       16.35        6.20     15.30 o
   9   8   8        0.13        0.03     15.64 o
  10   8   8        7.36       10.84     16.09 o
  11   8   8      135.36      142.35     21.88 o
  12   8   8        0.62       16.21     17.54 o
  13   8   8        5.66      -17.61     17.61 o
  14   8   8        8.94       -4.49     18.64 o
 -13   9   8       13.59       14.32     15.11 o
 -12   9   8       41.80       27.83     20.31 o
 -11   9   8       26.13        7.22     23.48 o
 -10   9   8       23.70        4.51     32.08 o
  -9   9   8       77.44       53.70     19.20 o
  -8   9   8       77.84       62.84     18.92 o
  -7   9   8       61.13       40.74     17.98 o
  -6   9   8        0.10      -15.72     15.72 o
  -5   9   8        2.47       -8.70     15.75 o
  -4   9   8       26.28       15.53     16.19 o
  -3   9   8       44.53       49.25     16.84 o
  -2   9   8       92.76       84.21     17.80 o
  -1   9   8        3.28        0.58     15.22 o
   0   9   8        4.86        2.79     15.13 o
   1   9   8        0.02       17.35     15.75 o
   2   9   8      107.31      105.94     48.12 o
   3   9   8        6.83       28.38     14.78 o
   4   9   8       21.80       58.11     29.29 o
   5   9   8       58.20       59.04     29.29 o
   6   9   8        1.08       42.74     16.50 o
   7   9   8       53.42       59.75     37.43 o
   8   9   8        0.02       -1.96     22.55 o
   9   9   8       10.35       26.15     17.75 o
  10   9   8        2.50       11.04     33.01 o
  11   9   8       57.83       45.46     18.63 o
  12   9   8       14.26        9.16     19.50 o
 -11  10   8        0.05       -5.11     24.64 o
 -10  10   8        2.06      -10.42     19.06 o
  -9  10   8       20.50        1.64     18.65 o
  -8  10   8        2.44      -13.08     17.98 o
  -7  10   8       17.46       -4.72     17.85 o
  -6  10   8       12.59        0.29     17.41 o
  -5  10   8       14.81      -17.20     17.20 o
  -4  10   8       26.16      -11.17     17.64 o
  -3  10   8       11.76       -7.46     17.20 o
  -2  10   8        6.47       -9.61     16.87 o
  -1  10   8       99.04       79.23     19.35 o
   0  10   8       10.03        8.14     17.11 o
   1  10   8       42.07       30.83     16.75 o
   2  10   8      112.02       88.80     33.01 o
   3  10   8        5.95       23.71     29.29 o
   4  10   8       14.69        7.47     16.93 o
   5  10   8        1.05        7.36     16.51 o
   6  10   8        2.71       22.33     20.92 o
   7  10   8       17.93       22.41     17.95 o
   8  10   8        1.30       19.65     17.63 o
   9  10   8        0.24        0.74     18.14 o
  10  10   8        2.92       -4.73     18.43 o
  -7  11   8       89.31       59.97     27.89 o
  -6  11   8        6.14       -0.69     20.00 o
  -5  11   8       10.85        3.16     19.43 o
  -4  11   8      100.32       49.08     20.55 o
  -3  11   8        1.24       38.89     19.75 o
  -2  11   8       97.46       93.97     20.55 o
  -1  11   8       69.29       72.99     33.94 o
   0  11   8        8.83       -1.39     30.68 o
   1  11   8        0.15       -0.46     31.15 o
   2  11   8        1.11        7.80     18.19 o
   3  11   8       11.15       13.58     17.79 o
   4  11   8        1.96       31.52     18.91 o
   5  11   8       10.14       15.38     19.16 o
   6  11   8        1.22        5.11     22.78 o
 -19   1   9       27.84       36.94     13.65 o
 -18   1   9        7.47       28.26     15.97 o
 -17   1   9        0.33      -13.48     22.32 o
 -16   1   9       13.50      -19.99     19.99 o
 -15   1   9       44.10       17.20     22.32 o
 -14   1   9       48.73       71.46     13.73 o
 -13   1   9      241.10      211.66     16.84 o
 -12   1   9        1.71       -0.10      9.74 o
 -11   1   9       55.90       59.77     11.49 o
 -10   1   9      153.26      155.57     12.63 o
  -9   1   9      100.82      112.72     11.08 o
  -8   1   9      202.64      197.04     19.93 o
  -7   1   9      103.03       96.77     12.70 o
  -6   1   9        3.85      -10.83     10.83 o
  -5   1   9      216.73      239.21     22.68 o
  -4   1   9        0.17       -7.58     10.93 o
  -3   1   9      212.65      212.76     16.99 o
  -2   1   9        0.48       -1.60      7.03 o
  -1   1   9       98.82      111.68     11.27 o
   0   1   9      572.93      630.55     24.22 o
   1   1   9       45.16       82.65     11.07 o
   2   1   9      459.23      455.12     22.17 o
   3   1   9        7.76        7.97     12.11 o
   4   1   9       62.16       73.92     19.06 o
   7   1   9       22.73       31.61     13.95 o
   8   1   9       26.00       48.35     15.81 o
   9   1   9       16.14       26.05     11.92 o
  10   1   9      507.85      490.20     26.29 o
  11   1   9        0.18      -13.02     13.02 o
  12   1   9       20.23       11.27     14.09 o
  13   1   9      214.57      242.54     21.19 o
  14   1   9      202.70      208.47     23.01 o
  15   1   9        5.29        0.81     15.44 o
  16   1   9       40.02       34.40     17.42 o
  17   1   9       73.58       66.85     19.87 o
  18   1   9        2.45        5.85     19.39 o
  19   1   9       26.42       48.71     22.02 o
 -19   2   9        0.71        7.25     13.25 o
 -18   2   9        1.60        9.78     16.91 o
 -17   2   9        2.01        5.17     15.08 o
 -16   2   9       83.10      131.57     28.36 o
 -15   2   9      334.80      367.28     37.66 o
 -14   2   9        3.31       15.81     20.92 o
 -13   2   9       38.52       45.33     15.59 o
 -12   2   9       92.40      102.15     21.62 o
 -11   2   9        0.54      -14.88     14.88 o
 -10   2   9       19.67       28.57     10.68 o
  -9   2   9      578.98      546.80     24.47 o
  -8   2   9       71.69       82.25     11.80 o
  -7   2   9       93.41       94.04     15.41 o
  -6   2   9      472.76      409.47     25.71 o
  -5   2   9        0.04        4.23      7.30 o
  -4   2   9        0.15       -2.59      8.05 o
  -3   2   9      129.24      140.79     24.41 o
  -2   2   9      195.39      201.21     16.33 o
  -1   2   9        1.54       -0.62      8.51 o
   0   2   9       10.56       10.58      9.45 o
   1   2   9      173.22      173.61     14.68 o
   2   2   9        1.55        2.79     11.18 o
   3   2   9      164.13      224.16     21.18 o
   4   2   9     1497.16     1646.87     72.18 o
   5   2   9      462.44      501.18     40.91 o
   7   2   9      427.32      427.72     31.61 o
   8   2   9      122.98      144.12     21.85 o
   9   2   9       10.57        6.51     17.67 o
  10   2   9      374.38      357.52     32.08 o
  11   2   9      133.18      167.97     19.21 o
  12   2   9        8.85      -16.41     19.06 o
  13   2   9       42.92       32.50     16.21 o
  14   2   9      171.74      205.29     23.17 o
  15   2   9       11.75       21.25     19.29 o
  16   2   9        0.82      -10.65     17.26 o
  17   2   9       49.98       39.96     20.22 o
  18   2   9        0.90      -18.66     18.66 o
 -19   3   9       66.24       64.60     15.19 o
 -18   3   9       34.59        9.16     16.68 o
 -17   3   9       16.47       20.13     16.68 o
 -16   3   9        0.41        0.10     15.69 o
 -15   3   9      141.57      135.76     29.29 o
 -14   3   9      126.14      140.87     28.82 o
 -13   3   9        2.94       -1.86     20.92 o
 -12   3   9       50.81       51.14     21.85 o
 -11   3   9       33.30       32.91     18.36 o
 -10   3   9        1.41      -12.11     12.11 o
  -9   3   9        9.48       -4.67     13.72 o
  -8   3   9       70.73       59.70     15.36 o
  -7   3   9       20.20        9.53     12.98 o
  -6   3   9       20.64       15.18     12.81 o
  -5   3   9       20.14       19.60     12.77 o
  -4   3   9        4.82        2.15     10.65 o
  -3   3   9      103.81      129.09     16.59 o
  -2   3   9      193.56      183.65     18.32 o
  -1   3   9       12.26       14.41     19.53 o
   0   3   9       17.79       -1.79     10.72 o
   1   3   9       49.14       38.39     11.35 o
   2   3   9       80.35       84.50     16.02 o
   3   3   9       97.89       91.40     13.52 o
   4   3   9       17.66       20.18     10.37 o
   5   3   9      267.44      267.63     19.85 o
   6   3   9      599.10      547.03     43.93 o
   7   3   9       38.94       33.47     18.13 o
   8   3   9       72.50       53.47     20.46 o
   9   3   9       29.49       18.13     19.53 o
  10   3   9       34.44       19.99     20.46 o
  11   3   9      172.60      176.67     28.36 o
  12   3   9       12.94       -1.86     19.53 o
  13   3   9        1.91      -15.26     15.26 o
  14   3   9        1.37       -1.70     15.77 o
  15   3   9       12.43        2.45     17.39 o
  16   3   9        0.36      -11.52     18.05 o
  17   3   9        0.15      -18.19     18.19 o
  18   3   9        0.05       -5.87     19.72 o
 -18   4   9       22.48       21.65     18.55 o
 -17   4   9        0.70      -11.24     17.07 o
 -16   4   9       24.35       55.28     18.00 o
 -15   4   9       21.58       39.57     16.40 o
 -14   4   9        3.19       -1.54     15.07 o
 -13   4   9       65.07       41.38     25.11 o
 -12   4   9        7.95       -8.83     21.85 o
 -11   4   9        0.17      -11.62     20.92 o
 -10   4   9        2.62       -9.76     19.06 o
  -9   4   9        0.20       -6.92     12.96 o
  -8   4   9        1.06       -8.83     12.25 o
  -7   4   9       15.68        7.82     13.62 o
  -6   4   9        2.01      -16.74     16.74 o
  -5   4   9        2.18       -5.19     11.82 o
  -4   4   9        0.88       -5.08     11.16 o
  -3   4   9        0.96       -7.10     11.34 o
  -2   4   9        0.04      -11.16     11.16 o
  -1   4   9        0.54       -2.13     11.78 o
   0   4   9       11.55      -11.01     11.17 o
   1   4   9        0.68      -14.41     14.41 o
   2   4   9       22.43        1.15     12.25 o
   3   4   9       47.62       44.41     14.19 o
   4   4   9       50.87       39.45     18.83 o
   5   4   9       41.13       29.44     13.80 o
   6   4   9       45.06       33.01     19.53 o
   7   4   9       89.50       67.41     21.39 o
   8   4   9       14.95       -7.90     18.60 o
   9   4   9       27.07      -10.69     19.06 o
  10   4   9       51.40       41.38     22.78 o
  11   4   9       13.54        6.04     21.39 o
  12   4   9        0.03      -19.99     19.99 o
  13   4   9        2.38      -22.32     22.32 o
  14   4   9       23.77       14.88     26.50 o
  15   4   9       31.98       22.45     26.27 o
  16   4   9        0.99      -18.70     18.70 o
  17   4   9        4.62       -5.80     20.86 o
 -17   5   9       46.37       52.95     20.02 o
 -16   5   9        9.38       14.22     18.73 o
 -15   5   9        1.37      -15.01     26.27 o
 -14   5   9        4.81        1.33     16.19 o
 -13   5   9       64.99       87.41     18.63 o
 -12   5   9      187.19      214.33     35.80 o
 -11   5   9       23.63       13.02     24.18 o
 -10   5   9        0.02      -15.34     21.39 o
  -9   5   9        8.72       -6.51     20.46 o
  -8   5   9       35.35       35.80     22.78 o
  -7   5   9       41.74       20.92     20.92 o
  -6   5   9       41.81       54.41     16.27 o
  -5   5   9        3.28        2.72     12.98 o
  -4   5   9       50.31       17.43     13.81 o
  -3   5   9       18.73       -2.87     12.65 o
  -2   5   9       11.59       24.75     13.64 o
  -1   5   9      211.86      196.74     21.40 o
   0   5   9       30.60       42.13     15.03 o
   1   5   9       37.40       25.62     14.03 o
   2   5   9        3.80       -6.95     12.48 o
   3   5   9      170.74      182.03     20.88 o
   4   5   9        2.48        5.98     13.29 o
   5   5   9       64.37       69.89     16.31 o
   6   5   9      141.88      127.85     25.11 o
   7   5   9        7.75       -4.18     19.06 o
   8   5   9       14.13      -10.69     18.60 o
   9   5   9        2.47        5.11     21.39 o
  10   5   9       62.52       34.40     21.39 o
  11   5   9       69.87       67.88     25.11 o
  12   5   9       18.50       12.55     23.25 o
  13   5   9        0.00      -20.92     23.71 o
  14   5   9        2.41       -2.32     24.64 o
  15   5   9       32.01       17.20     28.82 o
  16   5   9       12.46        8.87     21.19 o
  17   5   9       15.13        7.44     31.61 o
 -16   6   9       70.53       93.30     21.97 o
 -15   6   9       28.80       36.52     19.64 o
 -14   6   9       26.25       14.52     18.76 o
 -13   6   9       95.29       76.61     20.44 o
 -12   6   9       43.00       44.71     17.87 o
 -11   6   9       78.97       93.26     18.39 o
 -10   6   9        0.19       -0.46     23.25 o
  -9   6   9      146.42      125.06     30.22 o
  -8   6   9       77.59       89.73     27.89 o
  -7   6   9       21.93       19.99     22.78 o
  -6   6   9        8.92      -17.20     20.92 o
  -5   6   9       68.77       37.19     23.25 o
  -4   6   9        0.72      -18.13     18.13 o
  -3   6   9        6.79       -7.90     19.06 o
  -2   6   9      425.19      422.14     36.73 o
  -1   6   9       66.12       72.53     22.32 o
   0   6   9      149.20      200.38     26.50 o
   1   6   9      253.29      268.26     30.22 o
   2   6   9      239.24      249.66     28.82 o
   3   6   9      107.29      138.08     26.50 o
   4   6   9       30.14       26.97     20.92 o
   5   6   9        3.61       -4.65     18.60 o
   6   6   9        5.15        4.65     20.46 o
   7   6   9       47.28       41.84     23.71 o
   8   6   9       27.53       49.28     23.71 o
   9   6   9       79.08       93.91     26.50 o
  10   6   9       65.12       62.76     26.50 o
  11   6   9        6.37       10.23     24.18 o
  12   6   9        1.80        6.51     24.18 o
  13   6   9       29.83       23.25     26.50 o
  14   6   9        8.03      -24.18     24.18 o
  15   6   9       32.01       33.69     33.94 o
 -15   7   9        0.45       -2.96     19.06 o
 -14   7   9       74.84      105.34     21.67 o
 -13   7   9       26.87       44.32     18.88 o
 -12   7   9       60.08       94.65     20.69 o
 -11   7   9       53.96       57.44     25.80 o
 -10   7   9       82.72      130.77     20.11 o
  -9   7   9       97.57       85.42     18.09 o
  -8   7   9        0.01       28.46     15.38 o
  -7   7   9        3.10       -4.65     23.25 o
  -6   7   9        0.03      -13.02     22.32 o
  -5   7   9        4.29      -20.46     20.46 o
  -4   7   9        6.36       -6.51     22.32 o
  -3   7   9        0.05      -20.92     20.92 o
  -2   7   9        5.07       19.53     22.78 o
  -1   7   9       52.71       56.25     23.71 o
   0   7   9       50.17       48.82     23.71 o
   1   7   9        0.39       -6.04     20.92 o
   2   7   9        2.19       -3.72     21.85 o
   3   7   9       31.82       28.36     23.25 o
   4   7   9       27.36       33.47     24.18 o
   5   7   9       33.64       32.54     24.18 o
   6   7   9       27.38        4.65     22.32 o
   7   7   9       44.45       23.71     24.64 o
   8   7   9       17.16       28.36     24.64 o
   9   7   9       61.34       20.46     25.57 o
  10   7   9       27.08       22.78     26.50 o
  11   7   9       26.53        4.65     25.57 o
  12   7   9        0.27      -11.13     17.07 o
  13   7   9       27.10       41.76     18.52 o
  14   7   9        1.56        1.84     18.99 o
 -13   8   9       89.73       92.33     22.21 o
 -12   8   9       23.85       74.96     24.41 o
 -11   8   9       25.51       61.04     19.31 o
 -10   8   9       57.51       64.20     33.47 o
  -9   8   9        1.53       16.43     24.64 o
  -8   8   9        0.00       -2.29     35.33 o
  -7   8   9        7.26      -10.83     15.52 o
  -6   8   9       13.28        6.99     15.75 o
  -5   8   9        9.37        2.96     15.30 o
  -4   8   9        0.04        1.06     14.86 o
  -3   8   9        1.98        1.17     14.62 o
  -2   8   9       29.67       28.36     24.64 o
  -1   8   9       49.28       40.45     24.64 o
   0   8   9        1.14        4.18     22.78 o
   1   8   9        6.71        4.65     23.25 o
   2   8   9        0.00       14.88     23.25 o
   3   8   9       39.61       54.86     26.97 o
   4   8   9       39.15       47.89     26.04 o
   5   8   9        2.04        8.83     24.18 o
   6   8   9        0.31      -23.71     23.71 o
   7   8   9        0.61      -25.11     25.11 o
   8   8   9       11.75        3.90     15.72 o
   9   8   9        0.07       -1.51     16.97 o
  10   8   9        1.28        3.20     17.65 o
  11   8   9       17.17       28.55     17.76 o
  12   8   9       31.47       41.16     19.76 o
 -11   9   9        7.92        1.41     20.06 o
 -10   9   9        3.87       -5.08     30.92 o
  -9   9   9       23.90       36.24     28.13 o
  -8   9   9       13.11       -1.22     18.86 o
  -7   9   9        0.40        1.46     17.72 o
  -6   9   9       23.19        3.99     17.08 o
  -5   9   9        4.56      -16.09     16.09 o
  -4   9   9        3.59        0.93     16.63 o
  -3   9   9       31.34       18.87     16.40 o
  -2   9   9        3.43      -15.57     15.57 o
  -1   9   9        7.09      -15.64     15.64 o
   0   9   9        0.01      -15.52     15.52 o
   1   9   9       58.85       36.61     16.97 o
   2   9   9      128.56       79.75     37.66 o
   3   9   9        0.81       -5.00     15.13 o
   4   9   9      111.25       96.34     39.52 o
   5   9   9       50.43       81.83     30.68 o
   6   9   9       40.21       54.40     30.22 o
   7   9   9       33.97       36.64     19.99 o
   8   9   9        0.03       13.37     17.41 o
   9   9   9        6.01        3.86     17.98 o
  10   9   9       21.91       21.87     18.87 o
  -8  10   9        7.87       13.48     24.64 o
  -7  10   9        1.86       10.18     19.10 o
  -6  10   9        3.57        3.08     30.45 o
  -5  10   9        0.64       -3.86     18.09 o
  -4  10   9       32.42       13.13     18.54 o
  -3  10   9       16.38       -2.23     18.32 o
  -2  10   9       19.35       15.76     18.09 o
  -1  10   9       24.73       -5.58     17.85 o
   0  10   9       17.18       -0.36     17.71 o
   1  10   9       14.30       18.20     17.25 o
   2  10   9       12.67       35.21     17.03 o
   3  10   9      152.50      165.98     38.12 o
   4  10   9       64.27      139.94     35.33 o
   5  10   9        1.78       29.26     17.98 o
   6  10   9        1.60       -9.67     17.71 o
 -17   0  10       13.46       -7.90     24.64 o
 -16   0  10        5.81      -20.46     20.46 o
 -15   0  10        1.03       26.97     22.32 o
 -14   0  10       56.85       40.45     23.25 o
 -13   0  10       44.90       51.14     21.39 o
 -12   0  10        2.82       15.34     17.20 o
 -11   0  10      209.87      204.10     25.11 o
 -10   0  10       81.36       75.61     15.64 o
  -9   0  10      130.74      143.38     20.22 o
  -8   0  10       43.13       37.31     12.99 o
  -7   0  10      232.31      240.83     35.33 o
  -6   0  10       46.23       63.23     24.18 o
  -5   0  10     1316.13     1373.36     95.77 o
  -4   0  10       16.58       16.27     20.92 o
  -3   0  10      294.86      382.63     43.70 o
  -2   0  10      209.21      272.91     37.66 o
  -1   0  10      462.40      475.06     30.57 o
   0   0  10      800.26      831.76     45.56 o
   1   0  10      165.67      153.42     31.15 o
   9   0  10       45.42       47.89     18.13 o
  10   0  10       17.96        9.76     18.13 o
  11   0  10        1.92       18.60     20.46 o
  12   0  10      120.03      174.34     29.29 o
  13   0  10        2.23      -19.99     22.32 o
  14   0  10        0.23        4.18     22.78 o
  15   0  10       23.17      -14.41     22.32 o
  16   0  10        9.63       -7.90     25.57 o
  17   0  10       32.90       28.36     26.97 o
 -18   1  10       14.44       10.23     26.04 o
 -17   1  10        3.58        0.93     23.71 o
 -16   1  10        0.78       -4.18     22.78 o
 -15   1  10        0.32        6.97     20.46 o
 -14   1  10       16.55       14.59     14.93 o
 -13   1  10       21.02       20.32     17.90 o
 -12   1  10       97.78       92.65     14.05 o
 -11   1  10      149.68      127.76     14.66 o
 -10   1  10        0.77        4.02      9.91 o
  -9   1  10      114.59       94.15     12.46 o
  -8   1  10        3.23       -8.80      8.80 o
  -7   1  10       15.52       25.65     10.79 o
  -6   1  10      200.49      230.04     24.45 o
  -5   1  10       77.46       77.85     17.81 o
  -4   1  10      616.24      665.68     40.93 o
  -3   1  10       17.90       49.65     16.61 o
  -2   1  10     1027.25     1121.78     44.92 o
  -1   1  10      572.02      640.93     30.46 o
   0   1  10      620.64      634.86     30.27 o
   1   1  10       39.25       56.38     14.56 o
   2   1  10      466.78      538.37     51.14 o
   8   1  10       34.14       42.77     17.20 o
   9   1  10       63.41       81.87     18.36 o
  10   1  10        1.08       -9.23     12.63 o
  11   1  10        0.87      -10.87     13.29 o
  12   1  10      135.32      134.09     19.21 o
  13   1  10        0.88        2.72     16.02 o
  14   1  10       31.71       31.21     16.93 o
  15   1  10       27.78       21.21     17.74 o
  16   1  10        0.65       -2.76     18.23 o
  17   1  10       11.58       13.35     19.39 o
 -17   2  10        5.97       -9.30     23.71 o
 -16   2  10        4.84        9.76     22.78 o
 -15   2  10       79.47       74.39     26.50 o
 -14   2  10        2.71       12.55     22.32 o
 -13   2  10       23.79        8.83     19.99 o
 -12   2  10        1.20       -7.44     19.53 o
 -11   2  10        0.12       13.48     17.67 o
 -10   2  10       10.11        5.52     13.90 o
  -9   2  10        0.68       -0.51     10.06 o
  -8   2  10        0.25       -1.92      9.29 o
  -7   2  10       75.19       46.85     14.40 o
  -6   2  10       18.63       22.37     13.62 o
  -5   2  10      172.31      166.39     27.20 o
  -4   2  10       32.64        7.44     17.67 o
  -3   2  10        1.87       -1.67     11.73 o
  -2   2  10        1.25      -10.46     10.46 o
  -1   2  10        6.61       13.48     19.53 o
   0   2  10       69.59       49.75     22.78 o
   1   2  10       60.86       90.66     25.57 o
   2   2  10      115.15      132.04     29.29 o
   3   2  10      541.66      579.75     54.86 o
   7   2  10        5.86        7.44     15.34 o
   8   2  10       22.81        6.04     17.67 o
   9   2  10       18.47       17.20     18.13 o
  10   2  10       20.06       22.25     14.60 o
  11   2  10       32.23       37.31     15.92 o
  12   2  10       23.33       -9.91     25.57 o
  13   2  10       24.31       22.64     19.99 o
  14   2  10       34.86       28.88     18.07 o
  15   2  10      126.89      139.70     22.57 o
  16   2  10       14.94       12.31     19.21 o
  17   2  10        5.96      -17.41     18.99 o
 -17   3  10       11.66       49.75     26.04 o
 -16   3  10        3.31       -3.72     24.64 o
 -15   3  10       75.42       53.00     26.97 o
 -14   3  10       97.41       89.26     26.50 o
 -13   3  10       36.37       33.01     24.64 o
 -12   3  10        8.40        7.44     19.99 o
 -11   3  10       20.61        8.83     21.39 o
 -10   3  10        1.27      -13.48     18.60 o
  -9   3  10       16.62      -14.41     19.06 o
  -8   3  10       40.18       34.58     15.41 o
  -7   3  10       95.95       87.48     17.64 o
  -6   3  10       18.06       13.95     14.29 o
  -5   3  10        0.17       -3.34     12.63 o
  -4   3  10       52.36       63.92     36.50 o
  -3   3  10       18.86       17.71     13.10 o
  -2   3  10       61.90       66.28     14.85 o
  -1   3  10        0.75        0.98     12.17 o
   0   3  10      136.63      139.94     31.61 o
   1   3  10      326.22      345.81     46.03 o
   2   3  10       27.37       44.63     24.18 o
   3   3  10       19.11       13.20     13.15 o
   4   3  10        4.48       -7.41     12.38 o
   5   3  10        5.53       19.99     16.27 o
   6   3  10      104.84      108.33     22.78 o
   7   3  10       25.65        0.93     18.13 o
   8   3  10        0.17       -2.79     18.60 o
   9   3  10        0.02      -18.13     18.13 o
  10   3  10        5.21       -9.76     21.39 o
  11   3  10        7.95      -19.53     21.39 o
  12   3  10       25.61       17.69     16.15 o
  13   3  10       35.55       31.74     17.14 o
  14   3  10        0.08       -1.34     28.82 o
  15   3  10      113.88      120.48     22.98 o
  16   3  10       21.01       22.18     20.64 o
 -16   4  10       10.02       13.02     25.57 o
 -15   4  10        8.30       -1.86     23.71 o
 -14   4  10        6.59       15.81     25.57 o
 -13   4  10        6.88       19.99     23.25 o
 -12   4  10       12.81      -15.34     23.25 o
 -11   4  10       29.42       13.02     22.78 o
 -10   4  10       10.42      -20.46     20.46 o
  -9   4  10       69.46       53.00     23.71 o
  -8   4  10       12.23       12.09     20.92 o
  -7   4  10       48.24       26.50     21.85 o
  -6   4  10       25.52       24.64     21.39 o
  -5   4  10      104.88      110.19     24.18 o
  -4   4  10      266.45      286.74     24.41 o
  -3   4  10      111.33      111.29     18.65 o
  -2   4  10       53.47       58.85     15.86 o
  -1   4  10      195.81      191.58     20.72 o
   0   4  10       76.65       69.90     15.96 o
   1   4  10       54.27       85.54     34.17 o
   2   4  10      472.69      466.78     35.33 o
   3   4  10       32.40       73.92     20.46 o
   4   4  10       10.32        5.11     17.67 o
   5   4  10       12.76       36.73     18.60 o
   6   4  10       71.69       71.60     21.85 o
   7   4  10        5.53      -18.60     18.60 o
   8   4  10        0.02      -18.13     18.13 o
   9   4  10        0.04      -19.53     19.53 o
  10   4  10        3.86      -20.46     20.46 o
  11   4  10       33.19       -4.18     21.85 o
  12   4  10        0.60      -22.78     22.78 o
  13   4  10       14.02       -6.97     25.57 o
  14   4  10        0.57      -17.81     17.81 o
  15   4  10       49.69       75.33     22.35 o
 -15   5  10        6.17       -9.30     26.04 o
 -14   5  10        2.59      -22.78     24.64 o
 -13   5  10        2.31       -9.30     26.97 o
 -12   5  10       22.69       15.81     26.50 o
 -11   5  10        9.49       15.34     26.04 o
 -10   5  10        2.48      -20.92     20.92 o
  -9   5  10       14.42        1.39     22.78 o
  -8   5  10       69.38       72.06     25.11 o
  -7   5  10      140.82      127.85     27.43 o
  -6   5  10      142.55      154.35     28.82 o
  -5   5  10       34.08       51.14     22.78 o
  -4   5  10      264.53      267.33     30.22 o
  -3   5  10       58.14       60.44     22.78 o
  -2   5  10       30.14       27.89     19.99 o
  -1   5  10        4.79        9.76     18.60 o
   0   5  10      197.62      221.77     26.97 o
   1   5  10      131.81      147.38     25.11 o
   2   5  10       85.49       97.17     23.71 o
   3   5  10        4.64       43.70     20.92 o
   4   5  10      148.78      185.50     28.82 o
   5   5  10       62.50       99.03     24.64 o
   6   5  10      112.92      145.98     26.50 o
   7   5  10        4.51       -0.93     20.92 o
   8   5  10       74.78       92.05     25.57 o
   9   5  10        3.86        0.00     21.85 o
  10   5  10        2.15      -20.92     20.92 o
  11   5  10        0.33       -9.76     22.78 o
  12   5  10        2.58       -6.97     24.18 o
  13   5  10       35.25       27.43     27.89 o
  14   5  10       11.44      -10.69     25.11 o
 -14   6  10        0.21       16.91     18.64 o
 -13   6  10       14.06       17.20     28.36 o
 -12   6  10        0.49       40.45     29.75 o
 -11   6  10       27.71       35.80     28.36 o
 -10   6  10       17.99       -9.76     26.04 o
  -9   6  10       35.48       31.15     26.50 o
  -8   6  10       32.26       16.27     24.64 o
  -7   6  10       23.84       29.29     23.25 o
  -6   6  10        0.52      -18.60     21.85 o
  -5   6  10        5.36        9.76     22.32 o
  -4   6  10        1.14      -18.60     18.60 o
  -3   6  10        2.95        4.65     20.46 o
  -2   6  10        0.22        7.90     19.06 o
  -1   6  10       63.95       56.72     21.39 o
   0   6  10       10.23        5.58     19.06 o
   1   6  10        3.39        0.46     19.53 o
   2   6  10        9.48       17.67     19.99 o
   3   6  10        0.01      -12.55     19.06 o
   4   6  10       10.76       16.27     21.39 o
   5   6  10        0.06      -12.09     20.46 o
   6   6  10        0.13       -5.11     21.39 o
   7   6  10        0.03      -11.62     21.85 o
   8   6  10       12.49      -17.67     22.32 o
   9   6  10       12.03       21.39     24.18 o
  10   6  10       37.85       23.71     25.11 o
  11   6  10       13.26        4.65     25.11 o
  12   6  10       17.99       14.88     27.43 o
  13   6  10        2.58      -25.11     25.11 o
 -12   7  10        3.48        5.29     17.71 o
 -11   7  10        0.08       -6.04     26.97 o
 -10   7  10        4.90       -2.79     26.50 o
  -9   7  10        1.23        8.83     26.04 o
  -8   7  10       24.01      -19.53     25.57 o
  -7   7  10        5.00      -14.88     24.18 o
  -6   7  10       38.53       48.35     27.89 o
  -5   7  10       98.30       96.24     28.82 o
  -4   7  10        1.15      -20.92     20.92 o
  -3   7  10        5.02       -1.39     22.32 o
  -2   7  10        0.55       15.81     21.85 o
  -1   7  10       70.95       72.99     25.11 o
   0   7  10       85.41      105.07     26.50 o
   1   7  10       10.60       13.95     21.85 o
   2   7  10       21.79       -9.30     20.92 o
   3   7  10        4.93       18.13     23.25 o
   4   7  10       31.75       29.75     24.64 o
   5   7  10       61.40       37.19     25.57 o
   6   7  10        0.01        1.86     23.25 o
   7   7  10        0.49       -7.44     23.25 o
   8   7  10        0.00       16.74     26.97 o
   9   7  10        8.94      -18.60     24.64 o
  10   7  10       12.01       40.91     29.75 o
  11   7  10        2.82      -10.69     26.04 o
  12   7  10        2.22       19.99     29.75 o
 -11   8  10       14.89       19.99     24.64 o
 -10   8  10        0.07      -12.81     31.61 o
  -9   8  10        0.98      -14.33     16.98 o
  -8   8  10        3.11        6.92     37.19 o
  -7   8  10       26.55       26.04     26.97 o
  -6   8  10        0.02        4.18     26.97 o
  -5   8  10       23.63        8.37     26.04 o
  -4   8  10       78.88       60.90     28.36 o
  -3   8  10       45.21       10.23     24.64 o
  -2   8  10       17.10       23.71     25.57 o
  -1   8  10       26.46       29.75     25.57 o
   0   8  10        3.72       51.14     25.57 o
   1   8  10       21.99       60.90     26.50 o
   2   8  10        0.27       22.32     24.64 o
   3   8  10        9.18       22.78     25.11 o
   4   8  10       67.72      119.48     31.61 o
   5   8  10        2.00       20.92     26.50 o
   6   8  10        4.96       14.41     26.04 o
   7   8  10        0.00        3.25     27.43 o
   8   8  10        0.87      -18.60     26.50 o
   9   8  10        1.98       11.16     28.82 o
  -7   9  10        0.72       -6.06     19.21 o
  -6   9  10       62.08       40.02     20.26 o
  -5   9  10       18.35       -9.96     17.98 o
  -4   9  10        2.69      -14.04     17.09 o
  -3   9  10       18.99       25.14     17.41 o
  -2   9  10       27.77       35.80     28.36 o
  -1   9  10      195.60      161.79     34.87 o
   0   9  10      125.07       99.96     31.61 o
   1   9  10        2.22       14.88     27.43 o
   2   9  10        4.15      -13.95     27.43 o
   3   9  10        1.23      -23.25     26.97 o
   4   9  10        6.03        7.90     27.89 o
   5   9  10       31.84       43.24     31.15 o
   6   9  10       17.50       -2.79     28.82 o
 -15   1  11        0.00       -8.37     21.39 o
 -14   1  11        2.25       -4.18     19.99 o
 -13   1  11       12.13       18.68     14.96 o
 -12   1  11      107.12       95.53     17.57 o
 -11   1  11       29.08       33.71     14.46 o
 -10   1  11        1.03       -5.35     15.11 o
  -9   1  11        2.84       -3.97     14.88 o
  -8   1  11        5.67       -9.11     12.95 o
  -7   1  11        0.90        0.46     21.39 o
  -6   1  11      102.35      117.62     31.15 o
  -5   1  11       28.24       50.21     25.11 o
  -4   1  11      172.89      176.67     33.47 o
  -3   1  11      215.50      257.23     27.56 o
  -2   1  11      613.99      613.20     40.19 o
  -1   1  11       93.85       69.15     18.37 o
   0   1  11      162.94      135.76     31.61 o
   1   1  11       33.09        8.83     21.39 o
   2   1  11        0.84      -13.95     19.06 o
  10   1  11        6.03       19.53     13.81 o
  11   1  11       80.38       88.23     17.39 o
  12   1  11       11.69       -5.98     15.44 o
  13   1  11        0.70       -1.38     15.92 o
  14   1  11        8.58       10.29     17.57 o
  15   1  11        0.06       -7.05     18.24 o
 -15   2  11      101.11      119.02     28.82 o
 -14   2  11       15.35       35.33     24.64 o
 -13   2  11       21.15       11.16     20.92 o
 -12   2  11        0.74       -6.97     20.46 o
 -11   2  11        0.48       -2.79     20.46 o
 -10   2  11       32.51       47.42     22.32 o
  -9   2  11       65.46       52.54     22.32 o
  -8   2  11      137.63      132.09     16.54 o
  -7   2  11        9.53      -16.74     16.74 o
  -6   2  11        9.80       11.16     18.60 o
  -5   2  11        1.06       -9.30     15.81 o
  -4   2  11        0.33      -19.06     19.53 o
  -3   2  11       61.94       51.61     25.11 o
  -2   2  11       44.21       15.34     21.85 o
  -1   2  11       13.75        6.51     21.39 o
   0   2  11        0.09      -17.67     17.67 o
   8   2  11       95.98       69.27     21.39 o
   9   2  11        1.08      -14.41     18.13 o
  10   2  11        1.21       -5.77     14.63 o
  11   2  11      183.45      214.18     22.35 o
  12   2  11        7.30       25.98     16.48 o
  13   2  11       67.69       69.67     19.18 o
  14   2  11        5.47        6.37     31.15 o
 -15   3  11        6.48       16.27     26.50 o
 -14   3  11       34.37       11.16     23.25 o
 -13   3  11        5.96       12.09     23.25 o
 -12   3  11        0.35        8.37     21.85 o
 -11   3  11      173.11      215.26     31.61 o
 -10   3  11       49.27       32.54     22.78 o
  -9   3  11       16.75        3.25     21.39 o
  -8   3  11        2.68        7.44     19.99 o
  -7   3  11       42.64       40.91     22.32 o
  -6   3  11       91.26      113.90     23.71 o
  -5   3  11      138.22      126.92     25.11 o
  -4   3  11        9.22       28.82     19.53 o
   6   3  11       23.45       25.11     19.53 o
   7   3  11      120.51       96.24     23.71 o
   8   3  11       12.12      -15.34     19.06 o
   9   3  11       27.25       23.25     22.78 o
  10   3  11        7.25      -14.88     21.39 o
  11   3  11       30.34       30.64     17.91 o
  12   3  11       70.68       84.55     20.20 o
  13   3  11       73.15      100.33     21.49 o
  14   3  11        4.77        2.11     19.72 o
 -14   4  11       91.52       62.30     29.75 o
 -13   4  11        9.05        3.72     24.64 o
 -12   4  11       47.01       35.80     26.50 o
 -11   4  11       14.13        9.76     23.25 o
 -10   4  11        9.74       31.61     24.18 o
  -9   4  11       87.73       64.62     24.64 o
  -8   4  11       45.99       30.68     23.71 o
  -7   4  11        0.74        3.25     21.85 o
  -6   4  11       46.34       37.66     21.85 o
  -5   4  11       62.59       68.81     24.18 o
  -4   4  11        4.98      -19.06     19.06 o
  -3   4  11       21.45       -7.44     18.13 o
  -2   4  11        1.83       -0.93     18.60 o
  -1   4  11        2.57        7.90     18.60 o
   0   4  11        1.56       -9.30     18.13 o
   1   4  11        4.49      -14.41     17.20 o
   2   4  11       44.92       70.67     21.39 o
   3   4  11        0.20       10.23     18.60 o
   4   4  11       41.34       70.67     21.85 o
   5   4  11        1.80       -4.65     18.60 o
   6   4  11        9.36       -0.46     18.60 o
   7   4  11       17.64       11.16     20.92 o
   8   4  11        7.63        1.86     20.46 o
   9   4  11        0.39      -20.92     20.92 o
  10   4  11       23.29      -21.39     21.39 o
  11   4  11       11.93       -5.11     24.64 o
  12   4  11        3.88        1.86     23.71 o
  13   4  11       53.30       76.10     28.36 o
 -13   5  11       55.56       87.87     31.61 o
 -12   5  11       14.12       12.55     28.36 o
 -11   5  11       52.31       33.47     27.89 o
 -10   5  11        0.02       -8.37     23.25 o
  -9   5  11        4.52        0.00     23.71 o
  -8   5  11        0.12      -20.46     20.46 o
  -7   5  11       47.96       53.00     24.64 o
  -6   5  11        5.40       14.88     23.25 o
  -5   5  11        0.23       -9.30     20.92 o
  -4   5  11       12.23      -11.16     21.39 o
  -3   5  11        3.52        2.32     20.46 o
  -2   5  11        0.48      -18.13     18.13 o
  -1   5  11        4.93      -15.81     18.13 o
   0   5  11       11.70        1.86     19.53 o
   1   5  11        0.98       -7.44     19.06 o
   2   5  11        1.09       -6.04     18.60 o
   3   5  11        7.57       18.13     19.99 o
   4   5  11       33.16       11.62     21.39 o
   5   5  11        0.35        2.32     21.85 o
   6   5  11        6.45       20.92     22.32 o
   7   5  11      105.30      151.56     28.82 o
   8   5  11        0.56       -0.46     22.32 o
   9   5  11       26.65       29.75     24.18 o
  10   5  11        0.98      -13.48     23.71 o
  11   5  11       10.59      -22.32     23.25 o
  12   5  11        2.46       -1.86     26.04 o
 -11   6  11       20.19       26.04     28.82 o
 -10   6  11       85.16       74.85     29.75 o
  -9   6  11        2.55       -0.46     26.04 o
  -8   6  11       33.61       36.73     27.43 o
  -7   6  11        9.34      -10.69     23.71 o
  -6   6  11        2.79        1.39     24.18 o
  -5   6  11        0.04       -0.93     23.25 o
  -4   6  11       85.29       43.70     23.25 o
  -3   6  11       54.83       73.92     23.25 o
  -2   6  11       22.50       18.60     21.85 o
  -1   6  11       24.94       -2.32     20.46 o
   0   6  11        3.15        6.04     21.39 o
   1   6  11        3.94        3.72     20.46 o
   2   6  11       20.05       44.63     23.25 o
   3   6  11      120.13      118.09     26.50 o
   4   6  11       43.90       58.11     25.11 o
   5   6  11       18.93       12.55     23.25 o
   6   6  11       27.05       -2.32     22.32 o
   7   6  11       26.92       17.67     23.25 o
   8   6  11        7.84      -18.13     22.78 o
   9   6  11        0.53      -13.48     25.11 o
  10   6  11       21.14      -13.95     25.57 o
  -9   7  11       53.42       59.51     30.68 o
  -8   7  11       61.86       36.73     28.82 o
  -7   7  11        3.06      -24.64     24.64 o
  -6   7  11        1.36       -9.76     26.50 o
  -5   7  11      102.58      153.42     32.54 o
  -4   7  11        2.69        7.44     24.64 o
  -3   7  11       72.62       79.04     27.43 o
  -2   7  11       14.00       16.27     24.18 o
  -1   7  11        6.89       25.57     24.18 o
   0   7  11        1.47       23.71     23.71 o
   1   7  11        0.63       -1.39     22.32 o
   2   7  11        0.19      -20.46     20.92 o
   3   7  11        0.03       -8.37     22.78 o
   4   7  11       10.83       10.69     23.71 o
   5   7  11        6.00        6.51     25.57 o
   6   7  11       13.90        1.39     25.57 o
   7   7  11        0.19       21.85     26.04 o
   8   7  11       42.22       52.07     30.22 o
  -5   8  11       16.11       -0.46     27.43 o
  -4   8  11        4.60       10.23     26.50 o
  -3   8  11        5.73       32.08     26.97 o
  -2   8  11       45.22       35.80     27.43 o
  -1   8  11        6.73       40.45     27.43 o
   0   8  11        5.56       14.41     26.04 o
   1   8  11        1.54        3.72     25.11 o
   2   8  11        0.00       -6.04     25.11 o
   3   8  11        2.62        7.90     26.04 o
   4   8  11        0.12       35.80     29.75 o
   5   8  11       13.90        2.79     27.89 o
 -13   0  12        0.48      -14.41     21.39 o
 -12   0  12        9.58        9.76     20.46 o
 -11   0  12        5.21       -7.44     19.06 o
 -10   0  12        0.13       18.13     18.60 o
  -9   0  12        2.28       -4.65     17.67 o
  11   0  12       19.52       34.87     22.32 o
  12   0  12       21.05       19.53     24.64 o
 -13   1  12        1.40       19.53     22.32 o
 -12   1  12        1.46        0.18     14.75 o
 -11   1  12       13.22       20.52     15.11 o
 -10   1  12        3.65      -12.24     12.63 o
  -9   1  12        0.20       -1.02     12.96 o
  -8   1  12        3.58      -15.81     17.20 o
  10   1  12        4.85       -6.51     20.46 o
  11   1  12        3.08       -7.90     20.46 o
  12   1  12        6.56        4.47     17.41 o
 -12   2  12        5.51        3.25     22.32 o
 -11   2  12       15.74       14.41     21.85 o
 -10   2  12        5.93      -19.06     19.06 o
  -9   2  12       12.93        0.46     19.99 o
  -8   2  12       21.55       29.29     21.85 o
  -7   2  12        1.78      -10.69     18.13 o
   8   2  12        0.75      -10.69     19.99 o
   9   2  12       24.59       -6.51     22.32 o
  10   2  12       47.40       79.97     26.04 o
  11   2  12        0.52       -0.93     24.64 o
 -12   3  12        4.20        9.30     23.71 o
 -11   3  12        7.83       -6.04     22.78 o
 -10   3  12       15.99       38.12     24.18 o
  -9   3  12        1.88       13.48     21.85 o
  -8   3  12      222.76      218.05     30.68 o
  -7   3  12       88.96       98.10     25.11 o
  -6   3  12       20.90       16.27     20.92 o
  -5   3  12       24.79      -13.95     19.06 o
  -4   3  12       10.62        0.46     19.99 o
   6   3  12       11.38       59.51     21.85 o
   7   3  12       58.11       35.80     22.32 o
   8   3  12       32.12       15.81     21.39 o
   9   3  12       20.39        1.39     22.78 o
  10   3  12       16.03      -13.02     23.25 o
  11   3  12        1.10      -17.06     17.06 o
 -11   4  12       53.05       27.89     26.04 o
 -10   4  12       29.38       10.69     24.18 o
  -9   4  12        0.06       -5.11     22.78 o
  -8   4  12       41.05       66.95     26.50 o
  -7   4  12        8.85       -5.58     20.92 o
  -6   4  12        1.42       -2.32     21.85 o
  -5   4  12        0.33      -20.92     20.92 o
  -4   4  12       14.94      -10.23     21.39 o
  -3   4  12        6.96      -14.88     19.99 o
  -2   4  12       48.92       71.13     23.25 o
  -1   4  12       97.89      104.61     23.71 o
   0   4  12       26.05       46.49     20.92 o
   1   4  12       53.35       72.06     22.32 o
   2   4  12      211.33      219.44     26.50 o
   3   4  12       80.51      130.64     25.11 o
   4   4  12        5.77       33.01     21.39 o
   5   4  12        0.03      -14.41     19.53 o
   6   4  12        0.49       -3.25     20.46 o
   7   4  12        1.78       -5.11     20.46 o
   8   4  12        7.49       21.39     23.25 o
   9   4  12       33.15       10.23     24.18 o
  10   4  12        4.80      -22.78     22.78 o
  -9   5  12        6.62       -3.25     24.64 o
  -8   5  12       10.44      -16.74     22.78 o
  -7   5  12        1.82      -18.13     22.78 o
  -6   5  12       13.43      -11.62     23.25 o
  -5   5  12       34.29       10.69     24.64 o
  -4   5  12        0.58      -20.46     20.46 o
  -3   5  12        0.92        6.04     20.92 o
  -2   5  12        0.46       -4.18     20.92 o
  -1   5  12        1.28      -15.81     20.46 o
   0   5  12       22.40       10.23     21.39 o
   1   5  12       30.84       22.78     20.92 o
   2   5  12        8.61       13.48     20.92 o
   3   5  12       28.30       40.91     21.85 o
   4   5  12       84.62       85.08     25.57 o
   5   5  12        3.36       14.41     23.25 o
   6   5  12       70.41       79.97     26.50 o
   7   5  12       68.68       65.55     26.50 o
   8   5  12       11.09       22.78     25.11 o
  -7   6  12       17.19       11.62     25.57 o
  -6   6  12       15.07        9.76     25.11 o
  -5   6  12        4.37       -9.30     23.25 o
  -4   6  12        3.79      -17.20     22.32 o
  -3   6  12        4.71        0.00     23.25 o
  -2   6  12        3.14       -8.83     22.78 o
  -1   6  12       10.97      -11.16     22.78 o
   0   6  12        4.40      -21.39     21.39 o
   1   6  12       12.78       -6.97     22.32 o
   2   6  12       29.86       21.85     23.71 o
   3   6  12       19.38        2.32     23.25 o
   4   6  12       17.55       21.85     23.71 o
   5   6  12       18.11       60.44     26.97 o
   6   6  12        0.03       -8.83     24.64 o
  -9   1  13        4.58       -3.25     19.99 o
  -8   2  13      136.72      125.06     27.43 o
  -7   2  13       34.09       44.17     20.92 o
  -7   3  13       15.55       27.89     23.71 o
  -5   3  13       36.87       36.26     21.85 o
  -5   4  13        3.38       -4.65     22.78 o
  -4   4  13       27.14        5.58     23.71 o
  -3   4  13       10.01      -21.85     21.85 o
  -2   4  13       59.53       59.04     23.71 o
  -1   4  13        2.64       -0.93     19.99 o
   4   4  13       67.05      102.75     26.04 o
 
